# Supplementary material for: Multiplexed, targeted profiling of single-cell proteomes and transcriptomes in a single reaction
Source: Genome Biol. 2016 Sep 19;17:188. doi: 10.1186/s13059-016-1045-6 (PMC5027636; doi:10.1186/s13059-016-1045-6)
Supplement: Additional file 1: — Supplementary Table. Supplementary tables with legends in the first sheet called "Supplementary Table Legends". (XLSX 985 kb) [file 13059_2016_1045_MOESM1_ESM.xlsx]

## Sheet: Supplementary Table Legends
Table	Legend
S1	PEA Assays. We chose 38 PEA assays for our study listed here with their name in our dataset (PEA Assay), Gene Symbol, Uniprot ID, Antibody (information including host, protein target, and whether it is poly- or monoclonal), the R&D Systems catalog number, and whether it was kept for analysis or discarded (Kept). 27 protein targets were kept.
S2	Recombinant Proteins. This table lists the proteins assayed in the recombinant protein dilutions (Fig. S1), with their name in our dataset (PEA Assay), Gene Symbol, and Uniprot ID.
S3	Recombinant Protein Dilutions. Presented is the ∆Ct data on which all recombinant protein dilution calculations were computed (Fig. S1). The row ‘Undiluted Molecules’ indicates the molecular quantity of each recombinant protein in the most concentrated dilution. Additionally, the column ‘Dilution’ gives the row’s fold-change relative to recombinant protein’s maximum.
S4	Limits of Detection. This table reports the fewest number of molecules at which 7 out of 8 replicate assays detect material for each of the recombinant proteins and ERCCs examined, with the probability of being background amplification less than 0.01. Numbers are rounded to two significant figures.
S5	PEA/STA Population Lysate Dilutions. Presented is the ∆Ct data on which all population lysate dilution calculations were computed (Figs. S2 & S3). The column ‘Cell Equivalents’ indicates how much lysed cellular material was backloaded into the reaction chamber, while the row ‘Time Point’ indicates from which time point each dilution curve originates. Time points were selected on the basis of grea…
S6	RNA Assays. We chose 90 RNA qRT-PCR assays for our study listed here with their name in our dataset (RNA Assay), Gene Symbol, primers for preamplification (Forward preamp primer & Reverse preamp primer), primers for qPCR (Forward qPCR primer & Reverse qPCR primer), and whether it was kept for analysis or discarded (Kept). 84 RNA targets were kept.
S7	MET Splice Assays. We designed 6 subsequent assays MET.1_R through MET.6_R. They are listed here with their name in our dataset (Assay name), primers for qPCR (Forward qPCR primer & Reverse qPCR primer), and whether it was kept for analysis for discarded (Kept). These primers are located within the region spanned by the original MET_R assay, and are detailed in Fig. 3C. 5 subsequent MET RNA targe…
S8	Raw Single-Cell PEA/STA Data. Presented is the Ct data on which all calculations were computed. ‘Cell’ uniquely defines the single cell that was processed, with 0h, 24h, and 48h corresponding to the PMA treatment to which each cell was exposed (0, 24, or 48 hr), followed by a ‘.XX’ and finally ‘-Y’ indicating that Y cells were captured in site XX of that particular C1 run. The remaining columns a…
S9	Culled Data. Presented is the ∆Ct data on which all of our calculations were computed. ‘Cell’ uniquely defines the single cell that was processed, with 0h, 24h, and 48h corresponding to the PMA treatment each cell was exposed to (0, 24, or 48 hr), followed by a ‘.XX’ where XX defines the cell number in that particular C1 run, and finally ‘-1’ indicating that there was only one cell in capture sit…
S10	ERCC Spike-Ins. We designed 92 STA assays targeting each of the ERCC Spike-Ins to determine the minimum input RNA that could be reliably and linearly detected from the C1 IFC. The assays are listed here with their name in our dataset (ERCC ID), Highest and Lowest concentrations in the dilution series (Fig. S7), primers for preamplification (Forward preamp primer & Reverse preamp primer), and prim…
S11	ERCC Spike-In Dilutions. Presented is the ∆Ct data on which all ERCC Spike-In dilution calculations were computed (Fig. S7). The row ‘Undiluted Molecules’ indicates the molecular quantity of each ERCC RNA in the most concentrated dilution, while the column ‘Dilution’ gives the row’s fold-change in concentration from the maximum.
S12	Differential Gene Expression from Stimulated vs. Unstimulated Cells. We examined differential gene expression between the cells that were stimulated with PMA and the untreated control cells. Here, we list each target in our experiment (Assay) and whether it was significantly differentially expressed in either the number of cells with detectable target (Fisher) or the distribution of cells above t…
S13	Differential Gene Expression from 0 vs. 24 hr. We examined differential gene expression between the cells that were stimulated with PMA for 24 hr and the untreated control cells. Here, we list each target in our experiment (Assay) and whether it was significantly differentially expressed in either the number of cells with detectable target (Fisher) or the distribution of cells above threshold (Ma…
S14	Differential Gene Expression from 0 vs. 48 hr. We examined differential gene expression between the cells that were stimulated with PMA for 48 hr and the untreated control cells. Here, we list each target in our experiment (Assay) and whether it was significantly differentially expressed in either the number of cells with detectable target (Fisher) or the distribution of cells above threshold (Ma…
S15	Differential Gene Expression from 24 vs. 48 hr. We examined differential gene expression between the cells that were stimulated with PMA for 48 and 24 hrs. Here, we list each target in our experiment (Assay) and whether it was significantly differentially expressed in either the number of cells with detectable target (Fisher) or the distribution of cells above threshold (Mann-Whitney U). P-values…
S16	Differential Gene Expression from in silico Gating. We examined differential gene expression between the cells that were gated as detected or undetected for every target. Reported are the genes that are differentially expressed with respect to the population with undetected gating target (Assay). Genes expressed in a significantly higher proportion of cells in the population with gating target hi…

## Sheet: Table S1 - Protein Assays
PEA Assay	Gene Symbol	Uniprot ID	Antibody	RnD Systems catalog #	Kept
APC_P	APC	P25054	Human APC C-Terminus Affinity Purified PAb, Goat IgG	AF3695	Yes
AXIN1_P	AXIN1	O15169	Human/Mouse/Rat Axin-1 Affinity Purified Polyclonal Ab, Goat IgG	AF3287	Yes
BIRC5_P	BIRC5	O15392	Human Survivin Affinity Purified Polyclonal Ab, Goat IgG	AF6471	Yes
CASP8_P	CASP8	Q14790	Human/Mouse Caspase-8 Affinity Purified Polyclonal Ab, Goat IgG	AF705	Yes
CAV1_P	CAV1	Q03135	Human Caveolin-1 Affinity Purified Polyclonal Ab, Goat IgG	AF5736	Yes
CCNB2_P	CCNB2	O95067	Human/Mouse Cyclin B2 Affinity Purified Polyclonal Ab, Goat IgG	AF6004	No
CCNE1_P	CCNE1	P24864	Human Cyclin E1 Affinity Purified Polyclonal Ab, Sheep IgG	AF6810	Yes
CDH1_P	CDH1	P12830	Human E‑Cadherin Affinity Purified Polyclonal Ab, Goat IgG	AF648	Yes
CDKN1B_P	CDKN1B	P46527	Human/Mouse/Rat p27/Kip1 Affinity Purified Polyclonal Ab, Goat IgG	AF2256	Yes
CSF3R_P	CSF3R	Q99062	Human G-CSF R/CD114 Affinity Purified Polyclonal Ab, Goat IgG	AF-381-PB	No
EIF4B_P	EIF4B	P23588	Human eIF4B Affinity Purified Polyclonal Ab, Goat IgG	AF3800	No
EIF4EBP1_P	EIF4EBP1	Q13541	Human/Mouse 4EBP1 Affinity Purified Polyclonal Ab, Goat IgG	AF3227	Yes
FADD_P	FADD	Q13158	Human FADD Affinity Purified Polyclonal Ab, Goat IgG	AF2938	Yes
FAS_P	FAS	P25445	Human Fas/TNFRSF6 Affinity Purified Polyclonal Ab, Goat IgG	AF326	Yes
GLI3_P	GLI3	P10071	Human/Mouse GLI-3 Affinity Purified Polyclonal Ab, Goat IgG	AF3690	Yes
GPNMB_P	GPNMB	Q14956	Human Osteoactivin/GPNMB Affinity Purified Polyclonal Ab, Goat IgG	AF2550	No
GRB2_P	GRB2	P62993	Human/Mouse/Rat GRB2 Affinity Purified Polyclonal Ab, Goat IgG	AF3846	No
HIF1A_P	HIF1A	Q16665	Human/Mouse/Rat HIF‑1 alpha Affinity Purified Polyclonal Ab, Goat IgG	AF1935	Yes
HMOX1_P	HMOX1	P09601	Human/Mouse HO-1/HMOX1 Affinity Purified Polyclonal Ab, Goat IgG	AF3776	Yes
HSPB1_P	HSPB1	P04792	Human/Mouse HSP27 Affinity Purified Polyclonal Ab, Rabbit IgG	AF1580	No
ICAM1_P	ICAM1	P05362	Human ICAM‑1/CD54 Affinity Purified Polyclonal Ab, Sheep IgG	AF720	Yes
IGF1R_P	IGF1R	P08069	Human/Mouse IGF-I R Affinity Purified Polyclonal Ab, Goat IgG	AF-305-NA	Yes
IGFBP3_P	IGFBP3	P17936	Human IGFBP-3 Affinity Purified Polyclonal Ab, Goat IgG	AF675	Yes
IL6R_P	IL6R	P08887	Human IL-6 R alpha Affinity Purified Polyclonal Ab, Goat IgG	AF-227-NA	Yes
MEF2C_P	MEF2C	Q06413	Human MEF2C Affinity Purified Polyclonal Ab, Sheep IgG	AF6786	No
MET_P	MET	P08581	Human HGF R/c-MET Affinity Purified Polyclonal Ab, Goat IgG	AF276	Yes
MGMT_P	MGMT	P16455	Human MGMT Affinity Purified Polyclonal Ab, Goat IgG	AF3794	Yes
MIF_P	MIF	P14174	Human MIF Affinity Purified Polyclonal Ab, Goat IgG	AF-289-PB	No
MKI67_P	MKI67	P46013	Human Ki-67/MKI67 Affinity Purified Polyclonal Ab, Sheep IgG	AF7617	Yes
NOTCH1_P	NOTCH1	P46531	Human Notch-1 Intracellular Domain Affinity Purified PAb, Sheep IgG	AF3647	No
NPM1_P	NPM1	P06748	Human/Mouse NPM1 Affinity Purified Polyclonal Ab, Goat IgG	AF5205	Yes
PLAU_P	PLAU	P00749	Human u-Plasminogen Activator/Urokinase Aff Pur Pab, Goat IgG	AF1310	Yes
PXN_P	PXN	P49023	Human/Mouse/Rat Paxillin Affinity Purified Polyclonal Ab, Sheep IgG	AF4259	Yes
SOD1_P	SOD1	P00441	Human/Mouse SOD1/Cu-Zn SOD Affinity Purified PAb, Goat IgG	AF3418	No
TNFRSF10B_P	TNFRSF10B	Q6FH58	Human TRAIL R2/TNFRSF10B Affinity Purified Polyclonal Ab, Goat IgG	AF631	Yes
TP53_P	TP53	P04637	Human/Mouse/Rat p53 Affinity Purified Polyclonal Ab, Goat IgG	AF1355	No
TRADD_P	TRADD	Q15628	Human TRADD Affinity Purified Polyclonal Ab, Goat IgG	AF2658	Yes
XIAP_P	XIAP	P98170	Human/Mouse/Rat XIAP Affinity Purified Polyclonal Ab, Goat IgG	AF8221	Yes

## Sheet: Table S2 - Recombinant Proteins
PEA Assay	Gene Symbol	Uniprot ID
AXIN1_P	AXIN1	O15169
BIRC5_P	BIRC5	O15392
CASP8_P	CASP8	Q14790
CCNE1_P	CCNE1	P24864
CDH1_P	CDH1	P12830
CDKN1B_P	CDKN1B	P46527
CSF3R_P	CSF3R	Q99062
EIF4B_P	EIF4B	P23588
FAS_P	FAS	P25445
GLI3_P	GLI3	P10071
GPNMB_P	GPNMB	Q14956
HMOX1_P	HMOX1	P09601
HSPB1_P	HSPB1	P04792
ICAM1_P	ICAM1	P05362
IGF1R_P	IGF1R	P08069
IGFBP3_P	IGFBP3	P17936
MET_P	MET	P08581
MIF_P	MIF	P14174
MKI67_P	MKI67	P46013
NPM1_P	NPM1	P06748
PLAU_P	PLAU	P00749
SOD1_P	SOD1	P00441
TNFRSF10B_P	TNFRSF10B	Q6FH58
TP53_P	TP53	P04637
XIAP_P	XIAP	P98170

## Sheet: Table S3 - Recombinant Dilution
	Dilution (log2)	IGF1R	GPNMB	TP53	PLAU	HSPB1	CDKN1B	MET	AXIN1	Extension Control	EIF4B	GLI3	TNFRSF10B	CDH1	IGFBP3	XIAP	CSF3R	Oligo Reference	SOD1	NPM1	MKI67	ICAM1	HMOX1	BIRC5	MIF	CCNE1	CASP8	FAS
Undiluted Molecules	Not Diluted	178867	433136	634260	570791	1.21526e+06	1.25435e+06	178007	289511	NA	400390	162998	115687	284101	874135	488442	300440	NA	1.73741e+06	849957	77189.3	359110	843638	1.68939e+06	1.10962e+07	588129	499853	733790
Capture Site 1	No Recombinant	0.051923	0.365983	0	0.0598496	0.322349	0	0	0.0285018	0.259458	0	0.534721	0	0	0.529959	0.399615	0.0428391	0	0	0.0329891	0	0	0	0	1.08938	0	0	0
Capture Site 2	No Recombinant	0	0.693656	0.0157143	0	0	1.38683	0.559456	0.974209	0	0.638224	0.137693	0.305325	0.498469	0.0786609	0	0.472044	0.110223	0	1.20176	0.629883	0.299618	0	0	0.385638	0.827171	1.61535	0.012976
Capture Site 3	No Recombinant	0	0	0.135349	0.193033	0.211453	0.445849	0	0	0	0	0	0	0.944631	0	0	0.118178	0.206174	0.379781	0.309158	0	0.337247	0	1.39289	0	0	0	0.400701
Capture Site 4	No Recombinant	0	0	0	0.281996	0	0	0.139905	0	0	0	0	0	0.704379	0	0.149594	0.747556	0	1.185	0	1.05561	0.553737	0	0	0	0	0	0.346255
Capture Site 5	No Recombinant	0	0	0	0.32376	0	0.775137	0.26048	0.204475	0.15432	0.335022	0.813463	1.51679	0.572025	0.244711	0.395464	0.447569	0	0.495049	0	0.134085	0.217467	0.18573	1.30845	1.07422	0.0946081	0.642774	1.14607
Capture Site 6	No Recombinant	0.177805	0.196636	0	0	0.806064	0	0	0	0.0117996	0.242011	0.693847	0	0.654449	0	0	0	0	0	0	0.69925	0	0.636673	0.820182	0	1.11271	0	0
Capture Site 7	No Recombinant	0	0	0	0	0.171966	0	0	0	0	0.113249	1.352	0	0.318836	0.0408929	0	0	0.0864075	0.176194	0	1.38869	0.303725	0.340457	0.455187	0	0.904627	0	1.28598
Capture Site 8	No Recombinant	0.433255	0.330079	0.480861	0.117453	0.567075	0.0639048	0.106522	0	0	0	0	0	0	0.745017	0	0	0	0.119835	0	0.115605	0	0.0593054	0	0	1.05206	0	1.74685
Capture Site 9	-10	0.467605	0.720686	0	1.70138	0.934798	0.228231	1.28948	0.915662	0.153411	0	0.913803	1.50127	0.348259	0.935996	0	0.500056	0.0125923	0	0.217221	2.18689	0	0	0	0	2.2253	0.595695	1.76198
Capture Site 10	-10	0.547531	1.18499	0.145345	1.21557	0	1.10863	1.42093	0.724132	0.224428	0.250218	0.0470381	2.84938	1.27404	0.492568	0	0	0.209836	0.580078	0	0.880846	0.232213	0.0591052	1.24912	0	2.58679	1.04648	1.44205
Capture Site 11	-10	0.613432	0	0.205416	1.60072	0.864067	0.289355	1.48828	0.773565	0.091171	0.0311142	0	1.89753	0.813161	1.06212	0.259361	0.807467	0	0.0558104	0.227113	1.46587	0.617977	0.295403	1.21642	0	2.57154	1.3538	1.55991
Capture Site 12	-10	0.0335734	0.167968	0.366962	1.54327	0.817632	0	1.6931	1.03776	0	0.0248049	0.615178	1.97293	0	1.2909	0	0.201356	0	0.608091	0	1.12336	0.0985967	0	0.664246	0	2.09909	0.768438	1.43213
Capture Site 13	-10	0.186913	1.2356	0	1.66887	0	0	1.57346	0.469243	0	0.147457	0.895239	2.15289	0.671257	0.622829	0	0.734409	0.0367133	0	0	0	0.255401	0.168341	0	0	2.75433	0.455947	2.06499
Capture Site 14	-10	0.246539	0.303555	0	1.56301	0	0.440105	0.821521	0.0977937	0.0298824	0	0.488953	2.88774	1.20886	0	0	1.30405	0	0.246688	0	1.1516	0.0882916	0.423877	1.72283	0	3.0539	1.20961	1.97435
Capture Site 15	-10	0.253676	1.36432	0	1.4059	0.45119	2.62477	1.21472	0.547372	0.329565	0.490828	0	2.167	0.80498	1.60153	0.0620081	0	0.0893784	0.916999	0	1.22416	0.772092	0.376497	0.212465	0	3.16245	0	2.24896
Capture Site 16	-10	0.294663	0	0.585413	1.17595	0.773148	0	1.75891	0	0.262346	0	0.797484	2.32742	0.692315	0	0	0.741148	0.105374	0.739396	0	1.0522	0	0.242708	1.53234	0	3.342	0.649296	2.57604
Capture Site 17	-9	0.512553	0.371407	0.935686	2.35725	0.0219995	1.85396	2.11061	0.667685	0.146714	0.280711	0	3.59491	0.697441	2.29718	0	0	0.0799994	0	0	0.863119	0.708865	0	2.63271	1.26735	2.2258	1.33273	2.24349
Capture Site 18	-9	0.487126	0	0	2.42401	0	2.64331	2.44023	0.659886	0.131592	0.0909384	0	3.18373	0.988797	1.71615	0	0	0.135506	0	0	1.52258	0.588458	0	2.05822	1.18747	3.88487	0.536581	2.68913
Capture Site 19	-9	0.433577	1.90413	0.139256	2.20191	0	1.69374	2.36418	1.60314	0	0.131315	0	3.1702	0.910699	1.71774	0	1.08728	0	0.615853	0	1.08424	1.13347	0	1.02908	1.2322	3.80853	0	2.29791
Capture Site 20	-9	0.445768	0.881351	0	2.06932	1.30596	2.75175	2.05218	0.44802	0.224872	0.296634	1.51682	3.46264	1.11145	1.993	0.450556	0.476724	0	1.47923	0	1.21961	0.413213	0.193961	0.441963	0.448298	3.59622	1.39423	2.39539
Capture Site 21	-9	0	0	0	2.43924	0.886288	2.38354	2.53479	1.40872	0	0.247867	1.03051	3.39781	1.36835	0.109941	0	1.02503	0.0406329	0.750793	0	1.52239	0.905455	0.971183	1.58738	0	3.19519	0.551921	1.84627
Capture Site 22	-9	0.0425849	0.0587129	0	1.63506	0	1.93756	2.1366	0.993835	0.0807482	0.0288409	0.95094	3.01764	1.81387	0.987354	0.152554	0	0.093167	0.442428	0	1.67177	0.0667358	0	0	1.85447	4.11447	1.09503	2.28797
Capture Site 23	-9	0.0516816	0	0	1.99982	0	1.24626	2.28325	1.07911	0	0	0	2.83631	0.544492	1.15367	0.0436756	0	0.0280199	0.685357	0	2.15498	0.598366	0.10223	1.32778	0.850047	3.01848	0.0195968	3.45853
Capture Site 24	-9	0	0	0.159812	1.9042	0.858921	1.25449	2.37988	1.81545	0.0128948	0.73713	1.12464	3.47097	0.216198	1.17094	0	0	0	0	0	2.27327	0.356583	0.218475	2.55631	0	3.48449	1.2687	3.16526
Capture Site 25	-8	0	2.03474	0.560288	3.04113	0	2.12069	3.0237	1.56449	0	0.420097	0.916439	4.17575	2.8145	1.94664	0	0	0.199454	1.52706	0.0548755	1.64111	0.576888	0.583704	1.96833	1.25891	4.63236	0.522899	3.06802
Capture Site 26	-8	0.362397	1.96155	0.690484	2.84399	0.356544	1.72475	3.04115	1.44215	0.120708	0.187739	0	4.09861	1.42513	1.51383	0	0	0.0842005	1.08886	0	1.88526	1.03075	0.438396	0.829378	1.23652	4.50656	1.20933	3.1616
Capture Site 27	-8	0.267509	2.21953	0.353034	2.91649	0	2.11291	2.88247	0.643278	0.160091	0.429921	1.53125	4.01023	2.0623	2.2975	0.453939	0.600077	0.126389	0.320542	0	2.23004	0.896149	0.0683893	2.73601	0	4.34321	0.926777	2.97164
Capture Site 28	-8	0.0535101	0.276104	2.03397	2.62198	0.894693	2.32212	2.72103	1.63428	0	0.145136	0	3.98404	1.6637	1.72736	0	0	0.0868093	0.737502	0	1.56563	0.760018	0.528096	2.09453	1.89062	4.53831	0.335349	3.16133
Capture Site 29	-8	0.3135	1.25836	0	2.97731	0.960216	1.86584	2.90798	0.888263	0.071303	0	0.438105	4.19358	0.923445	1.88619	0	0.259038	0.223693	0	0	0.599824	0.977468	0.324047	0	0.662234	4.3789	0.453325	2.87923
Capture Site 30	-8	0.506145	0	0	2.94894	0	2.24543	2.8732	0.941848	0.0148927	0.241604	0	4.15505	1.15614	1.12598	0.240724	0.389719	0	0	0	2.18827	1.13573	0.687871	2.55193	1.16914	4.51916	0.223422	2.7451
Capture Site 31	-8	0.370997	0	0	2.74012	0	2.36709	3.37008	0.856319	0	0.324602	0	4.45273	1.31789	2.19966	0.145283	0.299823	0	0.969696	0	2.31524	0.180003	0.782757	1.83771	0.20182	4.76381	0.423195	4.21334
Capture Site 32	-8	0.147585	0.455154	0	2.54916	0	0	2.84359	1.41124	0	0	0	4.05644	0	1.44426	0	0.576298	0	1.52875	0	0	0.0658939	0	2.42293	1.19104	4.66648	0.196972	3.97491
Capture Site 33	-7	0.143825	1.41328	0	3.77139	0.101524	3.05004	3.74703	1.94983	0.115084	0.669261	1.00132	4.86564	1.54609	2.38269	0.157234	1.26673	0	1.25131	0.928291	2.13233	1.38149	1.21236	2.98977	0.70306	5.09458	2.2021	3.78997
Capture Site 34	-7	0	1.56736	0.0327806	3.74307	0.783728	3.62626	3.72857	1.47218	0	0	1.47157	5.42079	1.49616	2.36895	0	0	0.197974	1.59248	0.17541	2.85178	1.4552	1.15331	2.94064	1.67391	5.40143	2.52956	3.98976
Capture Site 35	-7	0.271941	0.872209	0.953278	3.518	0.563477	3.55884	3.37908	1.65117	0	0.279299	0	4.62734	2.31654	1.98086	0	0	0	2.5153	0.70774	1.63328	1.29323	0.676392	1.32963	1.60143	4.56805	1.27406	4.13998
Capture Site 36	-7	0.242489	1.38797	0	3.8957	0.140754	1.63765	3.86251	2.19429	0.044546	0	0.424291	4.70153	2.15762	2.08206	0	0.651933	0.121407	1.66702	0	0.29183	1.58445	0.734865	3.20199	0	5.29837	2.12755	4.00907
Capture Site 37	-7	0	1.61892	0	3.65347	0.429932	3.58071	4.03023	1.89907	0.106082	0.299788	0.0319395	5.02987	2.53069	2.37257	0.306804	0	0	2.03642	0	1.00052	1.78198	1.018	2.85182	0.785412	5.28909	0.65963	4.20465
Capture Site 38	-7	0	1.404	0	3.73562	1.2399	2.06658	3.73703	1.92067	0.22833	0	0.129503	4.92557	2.13721	2.58066	0	0.973183	0.102438	2.12961	0	2.00225	1.22718	1.22331	3.39956	0.847882	5.20209	2.395	3.94718
Capture Site 39	-7	0	2.46504	0	3.65762	1.51271	3.36338	3.97997	1.84366	0.0255095	0	0	5.18028	2.05078	2.56286	0	0	0.0204297	1.38276	1.21431	2.6412	1.39197	0.845407	3.0157	2.43	5.28304	1.03344	4.98438
Capture Site 40	-7	0.25846	0.0269546	0	3.59284	0	3.08396	3.93539	2.17441	0.350548	0.479329	1.00787	4.94977	2.16458	2.45777	0	0.349661	0.0235353	1.37645	0	1.37825	1.85956	0.998667	2.15965	1.5304	4.94028	1.286	4.98577
Capture Site 41	-6	0.104559	2.16173	0	4.74505	0	4.35264	4.70297	2.81727	0.268586	0.732645	1.25862	5.84525	2.73823	3.63792	0.572079	0.678179	0	1.68567	0.569817	3.36152	2.30259	1.84105	4.69592	2.57892	6.55589	2.74955	5.14158
Capture Site 42	-6	0.473938	2.23293	0	4.68646	0	4.77961	4.78775	2.84823	0.0838877	0.429033	1.02287	6.19825	2.83815	3.60486	0	0.500352	0.0742485	1.62099	0	3.03015	1.8994	1.94872	3.68737	2.14945	6.56579	2.54207	4.98577
Capture Site 43	-6	0.664278	2.57371	0	4.73197	0.722983	4.56743	4.74667	2.85022	0.0972907	0	1.23907	5.80773	2.74873	3.6394	0	0	0	1.86014	0	2.97019	1.98224	1.91039	4.12978	2.87181	6.29794	2.79173	4.99975
Capture Site 44	-6	0.654343	1.70337	0	4.69251	0.224828	4.26698	4.90255	2.86984	0	0.390486	0.612588	6.11493	2.84209	3.83552	0	0	0.494313	1.68151	0	3.53953	2.29277	1.2093	3.24729	3.0328	6.6525	3.29266	5.02696
Capture Site 45	-6	0.528892	2.62352	0.326015	4.75323	0.740078	4.46358	4.8091	2.98575	0	0.577275	1.3041	6.10988	2.4554	3.41672	0	0.0373381	0.141329	1.96217	0.158072	2.97887	2.39234	1.60929	4.21061	3.206	6.42877	2.81548	5.10862
Capture Site 46	-6	0.0705954	2.21277	0	4.70824	0.689079	4.79239	4.91804	2.48889	0.197489	0.566776	0.00605541	6.12663	3.13922	4.01588	0	0	0	2.49165	0.460311	4.05925	2.26252	2.22719	4.3121	2.25714	6.21687	3.15547	5.08633
Capture Site 47	-6	0.704536	3.11917	0	4.78394	0	4.39076	4.79688	2.97614	0.259566	0.491011	0.69791	6.04333	3.07899	3.88419	0	0	0.12797	1.2816	0	3.34874	2.25469	1.78613	4.47749	2.68921	6.39253	2.92634	5.95633
Capture Site 48	-6	0.251359	2.61286	1.02311	4.78966	0.800607	4.01844	4.89379	2.78283	0.283609	0.486898	1.36052	6.2796	3.08929	3.85036	0	0	0	2.00239	0.399242	4.08152	2.3668	1.46493	4.03585	1.93489	6.46006	2.54318	5.72249
Capture Site 49	-5	0.421758	3.03185	1.45499	5.64478	1.18786	5.45572	5.7774	3.53975	0	0.754037	1.37894	7.08531	3.91578	4.55568	0.7834	0.813958	0.0476049	2.4341	1.04531	5.01928	3.0678	2.53953	5.10923	3.33419	7.49048	3.3623	5.90922
Capture Site 50	-5	0.0360503	3.26296	0	5.65835	1.60445	5.73106	5.84336	3.77701	0	1.14884	0.645969	6.62173	3.87476	4.60837	0.119284	0	0	2.42531	1.21353	4.03293	3.07317	2.97935	5.42898	3.48243	7.41288	3.43322	6.08793
Capture Site 51	-5	0.320435	3.46779	0	5.823	0	5.97037	5.92802	3.60064	0	0.827761	1.03973	6.96959	3.71331	4.4524	0.858081	0.663734	0.279271	2.48914	0.780696	4.95857	3.05481	2.84818	5.02068	3.67999	7.63965	3.59043	6.00414
Capture Site 52	-5	0.569918	2.70657	1.16413	5.58912	1.09464	5.97363	5.885	3.86183	0.165192	0.934569	1.71433	7.20961	3.8817	4.40551	0.648158	0	0	2.7703	1.01664	4.64529	3.14611	2.49983	5.19825	3.79313	7.581	3.74077	6.1383
Capture Site 53	-5	0.783414	3.68026	0.777183	5.56547	0	5.48062	5.91243	3.46622	0	0.572149	1.43041	6.84277	3.96989	4.89841	0.621207	1.20032	0.102331	2.25925	0.0312874	4.58247	2.81309	2.86171	5.32775	3.64388	7.78236	3.62609	6.04602
Capture Site 54	-5	0	3.31213	0	5.62142	0.153684	6.17519	5.87446	3.73169	0.0332107	0.891534	2.29392	6.97652	4.062	4.84762	0.927827	0	0	2.5876	0.923069	4.33536	3.00242	2.66485	4.59207	3.05118	7.45316	3.87961	6.00574
Capture Site 55	-5	1.06667	2.86135	0	5.45351	0.725142	5.46858	5.83613	3.83275	0	0.98993	0	7.00304	3.69118	4.79091	0	0.269234	0	3.08025	0.846899	4.83029	3.29925	2.82693	5.33155	4.02017	7.74423	3.30182	6.94811
Capture Site 56	-5	0.126415	3.54585	0	5.5385	0.598769	5.74455	5.73168	3.48234	0	0.785801	1.75279	7.18224	3.7419	4.7018	0.336994	0	0	2.02256	0.69912	4.65684	3.17084	2.58011	5.26356	3.05152	7.59524	3.17852	6.82143
Capture Site 57	-4	0.513023	4.42073	0.0727443	6.71629	1.22547	7.10228	6.90064	4.6491	0.0356764	1.3587	1.51422	8.07949	4.48939	6.09343	0.554156	0.216921	0.344267	3.97955	1.37434	5.97025	3.91023	3.71697	5.98226	4.93891	8.99144	4.11719	6.81943
Capture Site 58	-4	0.610791	4.30678	0.0969909	6.58094	0	7.41378	6.69338	4.56921	0	1.02084	1.65926	7.93386	4.63036	5.84719	1.0115	0	0	3.35966	1.43237	6.28839	4.00316	3.69263	6.12167	4.83476	8.78029	4.21522	6.88466
Capture Site 59	-4	0.517501	4.45226	0	6.62923	0.263411	7.252	6.71651	4.75747	0.0205002	1.48031	2.20657	7.88851	4.7311	5.98197	1.35003	0.28209	0	3.67778	1.3304	5.97635	3.90438	3.90237	6.45417	3.93025	9.02865	4.19763	6.81209
Capture Site 60	-4	0.456085	3.68472	0	6.55883	0.344865	7.23132	6.68017	4.57644	0	1.0578	2.15829	7.88113	4.56822	5.89178	0.828996	0	0.032239	3.15316	1.16463	6.06831	3.73261	4.00746	6.28787	4.50431	8.75273	4.67876	6.70719
Capture Site 61	-4	0.739316	4.11044	2.23378	6.46868	1.01909	7.09606	6.59725	4.90955	0.000370442	1.42382	1.37997	7.94471	4.59863	5.84175	0.284517	0	0	3.35167	1.47415	5.93518	3.58955	3.66445	6.1131	4.56949	8.80996	4.32775	6.80129
Capture Site 62	-4	0.582923	4.26857	0.135308	6.43899	1.38537	7.10852	6.64316	4.4858	0	1.35458	0.784287	7.82985	4.53329	5.6589	1.26141	0	0	3.46069	1.29927	6.10656	3.68044	3.53282	5.94499	4.76435	8.69953	4.50704	6.43189
Capture Site 63	-4	0.809966	3.99308	1.7023	6.50807	0	7.20084	6.74411	4.58862	0.100031	1.05445	1.42601	7.81176	4.61914	5.87463	0.249583	0	0	3.8672	0.860682	5.76504	4.05683	3.75787	5.87041	4.53718	8.98131	4.0756	7.59737
Capture Site 64	-4	0.514311	4.25952	0	6.25187	0.892585	6.9024	6.39916	4.55781	0	1.10442	0.749367	7.67489	4.78444	5.72553	0.450667	0.214614	0	3.02626	0.904183	5.96849	3.58857	3.45949	5.86859	4.37054	8.57089	3.7256	7.64617
Capture Site 65	-3	0.346324	4.77585	0	7.38694	1.41208	8.02083	7.58391	5.59164	0	2.30058	2.30437	8.74235	5.48607	6.82422	1.40754	0	0	4.43459	2.07556	6.90625	4.51689	4.73998	7.13887	5.25229	9.85974	5.06865	7.59659
Capture Site 66	-3	1.07748	4.90704	0	7.25187	0.629999	8.12856	7.63794	5.53179	0	2.14446	1.70062	8.92266	5.5993	6.89971	2.54162	0.470536	0	4.42787	1.70585	7.06463	4.50677	4.66992	6.87143	5.6829	9.8852	5.47151	7.97064
Capture Site 67	-3	1.38678	4.90408	0.506454	7.42629	0.790837	8.27873	7.57471	5.53013	0	2.0067	2.02823	8.91542	5.40753	6.91349	1.71421	0.110587	0	4.27163	1.45968	7.0723	4.52575	4.83953	6.94943	5.50836	10.0976	5.44703	7.69237
Capture Site 68	-3	1.33371	5.19195	0	7.61545	0.0104174	8.32339	7.94554	5.89464	0.297706	2.39548	2.3457	9.18398	5.82358	7.20921	2.57636	1.93702	0.0212916	4.64278	1.96321	7.40189	5.01455	5.04842	7.16105	5.91441	10.0857	5.87672	7.519
Capture Site 69	-3	1.02074	5.22598	0	7.47117	1.08156	8.25993	7.59434	5.68502	0	2.21177	1.86294	8.86393	5.64853	6.94003	1.5466	0.436851	0	4.37692	2.2706	7.02072	4.56185	4.7728	7.21941	5.73168	9.78897	5.14996	7.7379
Capture Site 70	-3	0.940823	5.28108	0	7.39955	4.01174	8.13421	7.68274	5.67632	0	2.47319	2.50273	8.73511	5.77701	6.94997	2.50322	1.29452	0	3.93409	1.91998	7.12744	4.74117	4.9197	7.01089	5.63032	9.99822	5.48183	7.67934
Capture Site 71	-3	0.825046	4.91441	0	7.32294	1.22993	8.20589	7.53638	5.75146	0	2.38096	2.62444	8.76658	5.46421	6.87097	1.0037	0.182561	0	4.10987	1.73132	7.02565	4.34634	4.7039	7.1944	5.63913	9.96269	5.21368	8.45428
Capture Site 72	-3	0.880137	4.88051	0	7.41079	1.42646	8.0383	7.53732	5.69518	0	2.04841	2.1446	8.81168	5.58987	6.89646	1.93536	0	0	4.30688	2.15478	7.09669	4.48799	4.78771	7.13377	5.58259	9.95723	5.33069	8.38851
Capture Site 73	-2	1.52417	5.55063	0	8.05204	2.03195	8.8641	8.4827	6.70118	0	3.0039	2.50965	9.72178	6.4388	7.55686	2.08582	1.13355	0	4.96988	2.85029	7.76228	5.36697	5.57257	8.01299	6.13673	10.8294	6.39621	8.35455
Capture Site 74	-2	1.42728	5.84975	0	7.91849	1.46357	9.01302	8.44903	6.6612	0	3.00229	2.87705	9.72145	6.16215	7.61992	2.01416	0.153242	0	5.00141	2.59767	7.68586	4.9956	5.6401	7.90464	6.20122	10.6626	6.85553	8.3001
Capture Site 75	-2	1.86946	5.62667	0	7.98455	0.379343	8.70606	8.40473	6.68821	0.065287	3.06315	3.49564	9.79043	6.29315	7.48373	2.29932	0	0	5.00547	2.43304	7.6929	5.11353	5.61018	8.02621	6.55526	10.7493	6.381	8.32459
Capture Site 76	-2	1.34431	5.87395	0.711506	7.98758	2.04009	8.91157	8.39377	6.61434	0.0281841	3.35722	2.70837	9.68607	6.32331	7.60794	2.66547	0.437775	0	4.93713	2.41708	7.84266	5.25406	5.56478	7.96906	6.31367	10.707	6.47254	8.41935
Capture Site 77	-2	1.52667	5.84218	0.683246	8.05547	0.680422	8.8166	8.50933	6.75457	0.047129	3.15306	3.64328	9.74259	6.42863	7.6547	2.07967	0.621166	0	4.95155	2.40822	7.9145	5.28374	5.60892	7.92103	6.44516	10.7393	6.29933	8.28283
Capture Site 78	-2	1.65651	6.0762	0.645929	8.02343	1.97511	8.92061	8.43004	6.66692	0	3.3186	2.5664	9.67629	6.31676	7.68406	2.18084	0.660555	0	4.99913	2.7326	7.92481	5.37544	5.73887	7.94981	6.28428	10.7008	6.41902	8.28219
Capture Site 79	-2	0.974872	5.47848	0	7.88906	1.84276	8.78738	8.34866	6.685	0	3.17229	3.4268	9.60693	6.21146	7.54981	2.24837	0.470752	0	4.7496	2.57932	7.75348	5.05731	5.57329	8.04867	6.38619	10.7805	6.32214	8.88049
Capture Site 80	-2	1.52528	5.95403	0	7.88859	1.23901	8.80342	8.36075	6.52514	0	3.0822	3.00322	9.70925	6.25177	7.52348	2.23481	0.948613	0	4.7944	2.50135	7.78483	5.1018	5.62719	7.86846	6.14637	10.6781	6.52637	8.81458
Capture Site 81	-1	2.21664	6.41672	0	8.25243	1.50566	9.12903	9.20311	7.57043	0	4.23223	3.70268	10.4698	7.01123	7.9991	3.12872	1.0173	0	5.73334	3.08751	8.3041	5.83795	6.3704	8.72152	6.61963	11.4407	7.53141	8.88157
Capture Site 82	-1	2.24073	5.90261	0.402303	8.08125	1.83688	8.77555	9.12001	7.42641	0.00166526	4.02992	3.69516	10.3966	7.03391	7.56365	3.0356	0.460982	0	5.40861	2.99565	8.16395	5.66063	6.29519	8.73313	6.5075	11.3192	7.34681	8.90892
Capture Site 83	-1	2.15284	6.36561	0.893218	8.18292	1.94319	9.18954	9.12723	7.4805	0	4.12226	3.96183	10.4426	6.9289	7.92708	3.22106	0.672552	0	5.40077	2.63388	8.13019	5.7478	6.26451	8.84166	6.70643	11.4515	7.45465	8.76955
Capture Site 84	-1	1.98584	5.63782	0	8.14842	1.3512	8.74873	9.07118	7.52342	0	3.93535	3.49008	10.4115	6.95322	7.3807	3.04117	0.761425	0	5.54531	2.89028	7.9064	5.68398	6.29659	8.68404	6.7433	11.3629	7.45502	8.77414
Capture Site 85	-1	2.1622	6.52222	0	8.10664	1.33578	8.95829	9.12164	7.42203	0	4.07026	4.36574	10.4268	6.95675	7.83857	2.88446	1.34879	0	5.3314	2.79756	8.08168	5.56965	6.2947	8.67616	6.54294	11.2641	7.16507	8.71722
Capture Site 86	-1	2.30977	6.20779	0	8.16764	2.25972	8.98501	9.09999	7.41027	0	4.11058	4.13625	10.4192	6.83035	7.53101	2.81196	0	0	5.45107	2.73838	7.79878	5.72658	6.25814	8.60447	6.38381	11.3988	7.4021	8.70247
Capture Site 87	-1	1.92272	6.53089	0	8.16246	2.22274	9.06074	9.08348	7.34661	0	3.9664	4.16133	10.3189	6.82924	7.90731	2.97813	1.30344	0	5.41415	3.00014	7.80288	5.68307	6.20931	8.65321	6.6197	11.3539	7.26945	8.74897
Capture Site 88	-1	2.11448	5.65809	0.747343	8.16318	2.00863	8.63557	9.05066	7.506	0	3.82453	4.28047	10.2684	6.90329	7.53566	2.87585	0.335211	0	5.27949	2.42656	8.05977	5.60031	6.29219	8.5529	6.53564	11.2406	7.31758	8.81917
Capture Site 89	0	2.84471	6.66239	0	7.92835	2.45079	8.82753	9.52843	8.36273	0	4.92607	5.09141	10.8647	7.37237	7.62766	3.99587	0.980975	0	6.08749	2.82259	8.05396	5.97761	6.72602	9.49247	6.91661	11.7213	8.33898	8.55576
Capture Site 90	0	3.0044	7.01405	0	7.90245	2.67446	8.93799	9.46088	8.39303	0	4.70312	4.9967	10.7673	7.26066	7.67397	3.90216	0.175128	0	6.14728	3.11375	8.10554	5.90378	6.72947	9.50515	6.69156	11.6598	8.31433	8.59639
Capture Site 91	0	2.70384	6.60439	0.688717	7.72346	2.78316	8.70818	9.33859	8.31279	0	4.64814	5.08599	10.6779	7.37516	7.44379	3.74378	0.948145	0	5.83856	2.83528	7.84333	5.87286	6.66291	9.3279	6.5664	11.5163	8.11503	8.8628
Capture Site 92	0	2.8088	6.65989	0	7.82353	2.66589	8.5674	9.41939	8.26492	0	4.69699	4.98005	10.6875	7.22436	7.6001	3.68025	1.01155	0	5.89093	2.86596	7.99656	5.84185	6.68759	9.36853	6.81196	11.633	8.27682	8.65081
Capture Site 93	0	2.99608	6.6188	0	7.88059	2.50664	8.76294	9.48286	8.3847	0	4.83548	5.22331	10.9418	7.30182	7.69098	3.83923	1.25514	0	6.00459	2.95812	7.85897	6.09654	6.84173	9.45867	6.76301	11.7077	8.24609	8.0816
Capture Site 94	0	2.48721	6.50115	0	7.82933	2.61728	8.8289	9.43691	8.23198	0	4.74376	5.03932	10.7503	7.28982	7.73747	3.59677	0.653365	0	6.14378	2.82084	8.24111	5.82344	6.53333	9.3256	6.7437	11.6561	8.25935	8.398
Capture Site 95	0	2.24405	6.13041	0	7.22436	2.60724	8.26665	8.97469	7.83249	0	4.2084	4.63966	10.206	6.65893	7.15802	3.23879	0.790342	0	5.54743	1.97736	7.42245	5.38295	6.17942	8.93936	6.39528	11.1107	7.72819
Capture Site 96	0	2.47827	6.5051	0	7.59663	2.54281	8.49304	9.14589	8.03552	0	4.41957	4.5563	10.544	7.01226	7.44419	3.53162	1.28816	0	5.65331	2.76607	7.564	5.6918	6.48082	9.22795	6.53891	11.2465	8.14548

## Sheet: Table S4 -Limits of Detection 
Assay	Limit Of Detection (molecules)
AXIN1_P	250
BIRC5_P	1500
CASP8_P	870
CCNE1_P	64
CDH1_P	490
CDKN1B_P	8700
CSF3_P	NA
EIF4B_P	1400
FAS_P	80
GLI3_P	4500
GPNMB_P	3000
HMOX1_P	1500
HSPB1_P	140000
ICAM1_P	310
IGF1R_P	1200
IGFBP3_P	760
MET_P	19
MIF_P	150000
MKI67_P	130
NPM1_P	24000
PLAU_P	62
SOD1_P	6000
TNFRSF10B_P	13
TP53_P	NA
XIAP_P	14000
ERCC.00130	3900
ERCC.00002	1900
ERCC.00074	1900
ERCC.00096	1900
ERCC.00004	970
ERCC.00046	480
ERCC.00113	480
ERCC.00171	480
ERCC.00136	240
ERCC.00003	120
ERCC.00009	120
ERCC.00108	120
ERCC.00145	120
ERCC.00042	61
ERCC.00043	61
ERCC.00111	61
ERCC.00116	1900
ERCC.00022	30
ERCC.00060	30
ERCC.00076	30
ERCC.00092	30
ERCC.00035	61
ERCC.00044	30
ERCC.00095	30
ERCC.00112	30
ERCC.00131	30
ERCC.00025	30
ERCC.00051	15
ERCC.00062	30
ERCC.00071	15
ERCC.00079	15
ERCC.00162	15
ERCC.00165	15
ERCC.00019	15
ERCC.00053	15
ERCC.00078	15
ERCC.00084	30
ERCC.00144	30
ERCC.00054	15
ERCC.00059	7.6
ERCC.00099	30
ERCC.00126	15
ERCC.00148	15
ERCC.00163	15
ERCC.00170	7.6
ERCC.00034	15
ERCC.00085	7.6
ERCC.00154	15
ERCC.00157	7.6
ERCC.00160	15
ERCC.00014	15
ERCC.00028	30
ERCC.00039	15
ERCC.00067	7.6
ERCC.00077	3.8
ERCC.00143	7.6
ERCC.00150	7.6
ERCC.00031	7.6
ERCC.00033	15
ERCC.00058	NA
ERCC.00069	15
ERCC.00134	61
ERCC.00013	7.6
ERCC.00040	7.6
ERCC.00073	7.6
ERCC.00109	7.6
ERCC.00120	15
ERCC.00137	3.8
ERCC.00147	15
ERCC.00097	7.6
ERCC.00156	15
ERCC.00158	3.8
ERCC.00164	7.6
ERCC.00168	3.8
ERCC.00016	NA
ERCC.00024	7.6
ERCC.00041	7.6
ERCC.00081	3.8
ERCC.00104	NA
ERCC.00123	NA
ERCC.00142	7.6
ERCC.00012	NA
ERCC.00017	NA
ERCC.00086	1.9
ERCC.00138	NA
ERCC.00061	NA
ERCC.00098	NA
ERCC.00117	NA
ERCC.00083	NA
ERCC.00048	NA
ERCC.00057	NA
ERCC.00075	NA

## Sheet: Table S5 - Population Dilution
	Cell Equivalents	IGF1R_P	GPNMB_P	GFP_P	TP53_P	PLAU_P	HIF1A_P	HSPB1_P	CDKN1B_P	MET_P	AXIN1_P	ExtensionControl_P	EIF4B_P	NOTCH1_P	GLI3_P	TNFRSF10B_P	CDH1_P	IGFBP3_P	CAV1_P	XIAP_P	CSF3R_P	PE_P	Oligo.Ref_P	MGMT_P	TRADD_P	PXN_P	FADD_P	SOD1_P	EIF4EBP1_P	APC_P	GRB2_P	NPM1_P	MEF2C_P	MKI67_P	ICAM1_P	CCNB2_P	HMOX1_P	BIRC5_P	MIF_P	CCNE1_P	CASP8_P	IL6R_P	FAS_P	ABL1_R	ACTB_R	AKT1_R	APC_R	ATM_R	AXIN1_R
Time Point	NA	24	0	24	0	48	48	24	24	24	24	24	24	48	24	48	0	24	48	0	0	0	24	24	24	24	24	24	24	24	0	0	0	0	24	0	48	0	24	48	24	24	48	0	24	0	24	0	0
Capture Site 1	0	0.074642	0	0	0.172822	0	0.400468	0.914586	0	0.549905	0.102709	0.0502363	0.312614	0.257886	0	0	0	0	0.591107	0	0	0	0.241406	0	0.0633144	0.585657	0.301984	1.52412	0	0.124044	0	0	0.63586	5.36634	0.300134	2.96086	0.560195	0	1.91092	0	0	0.90301	0	0	6.08742	0	0	0	0
Capture Site 2	0	0.448281	0.422633	0	0	0.789795	0.969789	0	0	0.555851	0.164055	0.211787	0.404505	0.748679	0	0	0.758616	0.116084	0.31033	0	0.848079	0	0.244982	0	0	0.314908	0.192969	0	0.127564	0	0.211723	0.979106	0	2.30644	0	3.43483	0.626981	0	0	0	0	0	0.253091	0	3.38743	0	0	0	0
Capture Site 3	0	0.151377	0.749256	0	0.0661942	0	0	0.519015	0	0.268599	0	0	0	0.636226	0.741778	0	0.597528	0.206462	0.0973852	0.652871	1.54932	0	0.017202	0	0	0	0	0.241504	0.574715	0.0326841	0	0	0	5.67114	1.16771	4.91256	0.312932	0.473717	0	0	0	0	0	0	5.54918	0	0	0	0
Capture Site 4	0	0.266711	0	0	0.878192	0.161559	0	0	0	0.142196	0.158102	0	0	0.560281	0	0	0.510128	0.346408	0	0	0.814913	0	0	0.248576	0.00388153	0	0.12771	0	0	0.378663	0.510348	0	0.876203	4.38605	0	3.48428	0.181832	0	0.453699	0	0.692819	0	0	0	4.47073	0	0	0	0
Capture Site 5	0	0.0347644	0.615937	0	0	0	0	0	0	0	0	0	0	0	0.174887	0.179804	0.781186	0	0.203629	0	0	0	0	0	0	0	0	0	0.338997	0.34219	0	0	1.26043	4.69762	0	3.30351	0.126588	0	1.86012	1.08257	2.98631	1.23452	0.281429	0	5.04404	0	0	0	0
Capture Site 6	0	0	0	0	0	0.466383	0.649904	0.700436	0	0	0	0.119262	0	0	0.0529994	1.14842	0	0.481727	0.187891	0.374289	0.286168	0	0	0	0.578421	0	0.0519638	0	0	0.378687	0.260223	0	1.35894	3.76166	0	4.91237	0	0	0	0.511895	0	0	0.558824	0	4.57854	0	0	0	0
Capture Site 7	0	0	0.383472	0	0.249663	0	0	0	0.630997	0.243856	0.247283	0.0477224	0.316122	0	0.686057	1.52166	0.736075	0	0	0.48408	0	0	0	0	0	0	0.0879047	0.135156	0	0.112502	0	0.777124	0	4.62523	0.144116	4.6483	0.307673	0	0	0	0.938032	0	0	0	4.82022	0	0	0	0
Capture Site 8	0	0	0	0	1.87973	0.212101	0	0.140021	0	0	0.189835	0.137641	0.255215	0	0	0	0	0.352118	0.268895	1.20881	0	0	0.19671	0	0.459755	0	0	0	0.238434	0	0.495111	1.94114	0	5.00166	0.0276425	3.8278	0	0.765174	0.858641	1.90149	1.45869	0.265755	0.51128	0	4.4285	0	0	0	0
Capture Site 9	0.04	0.229164	0	0	1.65781	1.60533	1.21346	2.42229	0.327063	0.984842	0.373886	0	1.74301	0	0	1.73336	3.62291	0.234844	1.99155	1.39737	0	0	0	1.60282	0	2.47468	0	5.28662	0	0	1.31678	5.61653	0.808054	5.87614	1.63713	3.74008	0.678004	2.89214	3.93633	2.94161	2.67421	0	2.14626	0	9.48508	6.9805	0.671775	0	0
Capture Site 10	0.04	0.390386	0	0	0.0883376	1.76604	0.479758	1.62406	0.195384	1.05971	1.2954	0.186597	1.60498	0	0.366948	1.986	3.01451	1.27987	2.10171	1.32305	0	0	0.377986	2.31579	0.270195	0	0.103047	5.34689	0	0.357679	0.751806	5.54376	0.532594	4.78839	1.78799	4.5148	0	2.29454	4.42146	2.57961	2.35749	0.564577	2.1351	0	10.3777	0	0	0	0
Capture Site 11	0.04	0	0	0	0	1.18272	0	1.99321	0	1.06292	0.761954	0.233779	1.71749	0.676676	0.107726	1.11554	2.61935	1.07929	2.54584	1.25615	0	0	0.198965	1.06938	0	0	0.296709	5.26831	0.831006	0.776551	0.914212	5.4991	0.277591	6.47942	1.80756	5.07936	0.32789	2.02303	3.8263	2.64654	1.94499	0	1.44517	0	8.96665	5.21803	0	0	0
Capture Site 12	0.04	0	0	0	0.260294	1.91302	0.825035	1.22533	0.566546	0.481787	0.49146	0	1.68586	0.192265	0	2.66685	2.79367	0.0414281	2.1122	1.29584	0.806848	0	0.0032455	1.18326	0	0.980335	0.154601	5.21725	0.389572	0	0.754223	5.34147	0.663359	4.13135	1.16228	4.20498	0.294411	3.05389	4.07225	3.18047	0	0.45104	1.83467	0	9.61734	6.53962	0	0	0
Capture Site 13	0.04	0.979672	0	0	0	1.83145	0	1.89789	1.12259	1.25538	0.435954	0.246414	1.66823	0	1.00929	0.559433	3.11975	0.264315	2.28137	0.742242	0	0	0.382436	1.87388	0	0	0.551632	5.69059	0.508374	0.466484	0.559485	5.51496	0.745265	5.18184	1.68124	3.41358	0.0864008	2.55365	4.97247	2.95106	1.95872	1.17028	1.53661	5.31142	8.62869	6.775	0	0	0
Capture Site 14	0.04	0.0309739	1.68873	0	0	1.35362	0	2.50266	0.801415	0.913897	0.0327006	0.153712	1.84544	0.870121	0.245623	1.90093	3.10219	0.0525012	2.00082	1.63568	0	0	0.216545	2.48944	0.461782	1.52855	0	5.50474	0.146411	0	0.668621	5.35621	1.23478	5.48939	2.08491	4.16099	0.289827	2.21675	4.63727	2.44809	3.68689	0	1.57716	0	9.84946	6.48894	0	0	5.20954
Capture Site 15	0.04	0	0.989191	0	0	1.17118	0.0534433	2.41594	1.83877	0.864557	0	0.360738	1.5014	0	0.757565	1.62185	2.66716	0.0974344	1.78074	1.80486	0.435834	0	0.210552	1.78043	0.0155704	0	0.0135063	5.54781	0	0	0.675446	5.34293	1.18114	4.53351	1.64615	5.24003	0.147951	2.19294	4.55509	2.84003	2.38592	0.545667	1.95312	0	9.12444	5.32497	0	0	0
Capture Site 16	0.04	0.433765	0	0	0	1.73459	0.527777	1.66012	0.573274	1.51848	0	0.209966	1.75064	0	0	0.424709	2.92181	1.02588	2.48055	0.517689	0	0	0	1.49853	0.323696	1.56353	0.677125	5.12969	0	0	1.14059	5.33228	0.926487	6.04064	1.19	2.73269	0.59397	1.84786	4.48859	3.01787	0.779814	0	2.09901	0	9.26109	5.23308	0	0	0
Capture Site 17	0.08	0	0.280824	0	0.481701	1.32995	0	2.16816	0	1.54952	0.22895	0.345382	3.04295	0	0.345122	2.07969	4.44304	0	2.3955	1.54726	0	0	0.0306804	1.52673	0	2.89486	0.533887	5.80591	0	0	0	6.14239	1.00301	5.42167	2.17678	4.70661	0	4.04085	5.66709	3.70323	1.84272	0	2.32639	0	10.8	0	0	0	5.50725
Capture Site 18	0.08	0	0.274069	0	2.18785	2.49432	0.414992	1.74995	0	1.17565	0	0	2.90601	0	0.283225	2.0277	3.4676	0	3.32612	1.71517	0.506782	0	0.0439704	0	0	1.13071	0.316488	5.94309	0	0.330613	0.904213	5.83169	0.118363	6.27282	1.58129	4.97191	0.646647	3.18344	5.66877	3.77345	2.47768	0	2.50241	4.98632	10.7714	7.37588	0	0	0
Capture Site 19	0.08	0	0.451381	0	0.980146	1.84823	0.515772	2.63256	1.15644	1.37749	0	0	2.45436	0	0	2.06129	3.65275	0.980411	2.29585	1.86812	0.308802	0	0.319997	2.8755	0.242095	0	0.452807	5.96367	0.224979	0	0.219342	6.04592	0	5.94231	1.88335	4.78971	1.0014	3.14045	5.11757	4.05678	2.19616	0	2.80131	5.89561	10.3448	7.0603	0.62038	0	0
Capture Site 20	0.08	0	0	0	0	2.40911	0.868768	2.02038	0.555607	1.15117	0.0448003	0	2.57724	0.222901	0.499419	3.00639	2.9809	0.545496	2.8381	1.36973	0.287451	0	0.00224645	2.19563	0	1.54015	0.679666	5.92182	0	0.105999	0.26193	5.9713	0.456752	5.40393	1.6144	4.75276	0.371423	2.59068	4.86758	3.92444	1.11999	0	3.24407	5.83437	10.5966	6.12031	0	0	0
Capture Site 21	0.08	0	0.397459	0	1.96265	2.25241	0	2.43419	1.48397	1.93637	0.634853	0	2.84356	0	0.560314	0	4.12072	0.515597	3.03963	1.79139	0.0368978	0	0.303062	0	0	0	1.17477	6.00039	0.107532	0.23903	0.674309	6.01261	0	6.46721	2.26217	4.71231	0.311174	4.07344	5.86546	4.07569	1.88925	0.63166	2.86777	0	10.8986	7.40223	0	5.7502	0
Capture Site 22	0.08	0.0295955	1.05941	0	0.737771	2.44368	0.333221	1.73856	0.97167	1.21988	0.0464927	0.104108	2.30398	0	0	2.20418	3.66611	0.853539	2.84096	2.00182	0.0742473	0	0.0664073	2.39335	0	2.61821	0.727185	6.06232	0.117128	0	0.682234	6.04013	1.68162	7.16976	2.54156	5.0134	0.728598	3.75459	5.69361	3.65906	1.79856	1.29619	2.90275	0	10.9898	8.21387	0	0	0
Capture Site 23	0.08	0.458046	0.179117	0	1.00508	1.96321	0.386741	2.55298	0	1.54639	1.52394	0.137648	2.53092	0	0	1.38783	3.51873	0.257588	2.52557	1.37557	0	0	0.367922	0.0876589	0	2.95722	0.185729	5.91194	0.335861	1.03405	0.650667	5.90064	0	6.72397	1.61488	4.58352	0.0676401	2.78567	4.94491	3.75042	1.01345	0	2.86649	0	11.0501	7.66338	0	0	0
Capture Site 24	0.08	0	0	0	0	2.47152	1.31954	2.50833	0	1.23264	0.578943	0.158737	2.85785	0.838103	0.617403	2.60956	3.22845	0.626055	3.04454	1.42938	0	0	0.388193	2.6442	0.115665	1.71601	0.631928	6.1416	0.462808	0	0.578756	5.92931	0	6.68889	2.25657	4.42097	1.25176	2.11748	5.24035	4.29653	1.15661	0	2.98777	5.62559	11.117	6.24272	0	0	6.37268
Capture Site 25	0.17	0	0	0	0	2.76508	0	2.56278	1.37047	1.96833	1.58309	0	4.02897	0	0.712513	2.68908	4.54649	0.0713061	3.49545	1.87522	0	0	0	2.60339	0.704459	2.61027	1.02777	6.63456	0	0.721599	0.758313	5.50884	0.871208	7.71344	2.07331	5.38822	0.883851	4.11828	5.94838	4.37593	1.2442	0	3.13773	5.31375	11.1625	8.28329	0.800124	0	5.33751
Capture Site 26	0.17	0	0	0	1.0093	2.5348	1.55991	2.48	0	2.14989	0.857357	0	3.22389	0	0.942827	2.74752	4.73054	0.759913	3.49386	2.00475	0.216565	0	0.0201298	1.69183	0.0413008	3.23379	0.869628	6.14142	0	0.813052	0.516697	5.98028	0.633189	7.88768	1.81444	5.78921	1.11765	3.65393	5.66841	4.54059	2.57627	0	3.80036	5.84935	11.8671	6.85036	5.15655	0	5.99049
Capture Site 27	0.17	0.270456	0	0	0.518607	2.86117	0.925437	2.55156	1.36823	2.58042	1.02945	0	3.78857	0	1.28407	2.64286	4.3498	0.674004	3.82627	2.31514	0	0	0.180358	2.87515	0	2.48134	0.469616	6.10266	0.146663	0	0.346862	6.18764	0.239734	7.87431	2.64648	5.51793	1.27187	4.05801	5.47689	4.28373	1.8681	0.777571	3.59605	7.29744	11.9204	8.99324	1.48568	0	0
Capture Site 28	0.17	0	0.783289	0	0.10582	3.04408	0.889969	2.48821	0.299093	2.28473	0.203637	0	3.08439	0	0.182704	2.85835	4.59271	0	3.87626	2.33998	0	0	0	2.78415	0	3.497	0.110948	6.1846	0	0.134443	0.762391	6.18758	0.608619	6.33995	1.95131	5.88067	0.739386	3.64133	5.74415	4.98763	1.21906	0.143394	3.44302	6.23712	12.0722	8.67106	0.281067	0	0
Capture Site 29	0.17	0.450463	0	0	0.320903	2.45594	1.67031	2.97234	1.71554	2.64365	1.08031	0.190484	4.25334	0	0.00546795	2.75598	5.27459	0.64787	3.55502	2.90792	0	0	0.285213	2.57292	0.631654	3.63013	0.885207	6.69449	0	0.25137	1.44771	6.48115	0.313794	7.18762	2.31163	5.86993	0.916631	4.26714	6.53021	5.17862	2.57794	0	3.77184	7.868	12.4032	9.2752	0	5.56448	6.91019
Capture Site 30	0.17	0.772493	0.0866849	0	0	3.11253	1.43793	2.98464	0	2.41903	0.513378	0.335985	3.24209	0.856099	0.617957	1.28007	4.23021	0	3.84663	2.81162	0.253712	0	0	3.93661	0.127407	3.75935	0.30258	6.37111	0.246299	0	1.33001	6.34195	1.85272	7.0391	3.25708	6.15701	1.01164	4.33888	6.29489	5.0843	1.48783	1.0288	4.04257	6.47249	12.5442	8.42104	0	0	6.64534
Capture Site 31	0.17	1.23206	0.718055	0	0	2.6924	0.333276	3.15599	0	2.47713	1.45433	0.129454	3.69374	0.83669	1.10078	3.04227	4.43842	0.0158682	3.29759	2.49061	0.172536	0	0.00645827	4.37678	0.46913	3.80402	1.04476	6.78557	0.689128	0.115043	0.331104	6.24316	0	7.45822	2.18855	6.23188	1.19344	3.66616	6.58423	4.29688	2.67841	1.95675	3.78478	7.50506	12.7305	8.5069	0	0	5.61442
Capture Site 32	0.17	0.698145	0	0	0.0919256	3.10231	1.20419	2.97131	0	2.47998	0.550851	0.16184	3.56352	0	1.05262	2.39603	4.05023	0.815428	3.8259	2.25932	0	0	0	3.55355	0.45291	3.1695	1.0851	6.41281	0.269108	0.383933	0.678	6.18615	0.998803	7.45108	3.20341	5.55794	1.46904	4.25439	6.20097	4.79646	2.89669	1.14045	3.73643	6.05809	12.2615	9.36666	0	0	5.50904
Capture Site 33	0.33	0.153895	0	0	2.56763	3.73211	1.7641	3.31476	0.155592	3.19557	1.65682	0.150297	4.21175	0.65703	0.61675	4.26279	5.62485	0.41198	4.3186	3.38422	0.285533	0	0	4.31983	0.780837	3.60347	1.36603	6.60821	0.775956	2.45332	0.90937	6.50525	0	10.7773	3.97006	9.16502	1.96075	5.40864	6.45492	6.03056	1.15547	0.354984	4.71032	8.83795	13.7273	9.81203	0	0	7.47289
Capture Site 34	0.33	0.177468	0	0	1.02052	3.83706	0.577128	2.81721	0	2.83279	1.94538	0.302275	4.11674	0	0.83387	3.24475	5.53893	1.11144	4.68014	2.81257	0	0	0	4.14954	0.476315	4.29021	1.11631	6.42487	0.423936	0.256106	1.26919	6.25187	0.0593292	8.42634	3.62181	7.35937	1.3751	5.23934	6.58137	6.07718	0.285169	1.24629	4.89739	7.59135	13.7859	9.83217	0	0	6.72206
Capture Site 35	0.33	0.74107	0	0	0	3.70756	1.59744	3.30596	0.768846	3.43491	1.70391	0.0481003	4.12617	0	0.726974	3.89384	5.2428	1.69513	4.61407	3.07293	0	0	0.143002	4.45072	0.216772	3.89073	0.769716	6.51368	0.329274	0	1.26224	6.48149	1.36125	8.13092	3.94711	7.09194	2.03954	5.19859	6.45366	6.08462	1.45785	0.832732	4.87277	6.44916	13.7431	9.88057	0	0	0
Capture Site 36	0.33	0.186378	0	0	0.284407	3.83383	3.84959	3.2327	0	3.42478	1.629	0.269063	4.39904	0.822646	0.712103	3.61893	5.41234	0	4.29333	3.20254	0	0	0	4.29728	0.2463	3.61264	1.32533	6.62692	0.568009	0.168907	0.86432	6.43139	1.36984	9.24319	3.64478	7.18324	1.73633	4.29864	6.34451	6.14014	1.6619	0.974775	4.69498	7.01656	13.7356	9.38325	7.24449	0	6.46705
Capture Site 37	0.33	0	0	0	0	3.77706	1.18044	3.24336	0.728741	3.00341	1.75215	0	3.84785	0.650343	0.635866	3.95316	4.94519	0	4.60493	3.14404	0	0	0	4.18503	0.00575202	3.38964	1.46792	6.62152	0.385966	0	1.18531	6.32701	0.0531605	7.99023	3.33388	6.78553	2.01315	4.56099	6.50252	6.18505	1.40753	0.246853	4.61665	7.67	13.4043	9.37957	0	0	7.12063
Capture Site 38	0.33	0	0	0	0	3.82323	2.44631	3.00192	0.330849	3.32972	1.33594	0	3.95559	0.370009	0	2.8038	5.24135	0	4.44514	3.04024	0	0	0	3.79353	0.484168	3.3168	1.59427	6.57761	0.662507	0.0682045	1.00413	6.17098	0.453814	8.99035	3.42871	7.08953	2.15011	4.54054	6.26709	6.1755	1.73762	0.696487	4.66619	7.44817	12.9532	9.04818	0	0	6.18355
Capture Site 39	0.33	0.182944	0	0	0.340307	3.70318	1.90004	3.11585	0	3.19602	1.53058	0	3.80442	0	0.790181	3.75864	4.93903	0.0499223	4.38275	2.96531	0	0	0	3.17532	0.542231	4.1038	0.91537	6.46444	0.532595	0	0.297243	6.30358	0	8.66577	3.51332	6.49715	2.13733	4.59399	6.37866	5.86121	0.981385	0.554141	4.70198	6.88623	13.545	8.97267	0	0	6.69126
Capture Site 40	0.33	0.554955	0	0	0	4.09841	0.193577	3.26808	0.719507	3.17297	1.7053	0	4.0833	0	1.11615	3.88274	5.27686	0.459749	4.67277	3.15877	0	0	0.0612024	3.26305	0.414116	4.11374	1.35675	6.69067	1.28801	1.44172	1.38878	6.30129	0.326045	8.5824	3.6679	7.44462	1.86104	5.11163	6.8327	6.3904	1.7049	0	4.59232	7.99374	13.3169	9.49506	6.1549	5.79677	0
Capture Site 41	0.66	1.1498	0.782054	0	0.127954	4.65609	2.64358	3.66055	0	4.24518	2.74624	0.320033	4.56904	1.14735	1.34193	4.98331	6.2812	0.374916	5.44311	4.25359	0	0	0	5.05325	1.16693	4.67742	2.02124	6.66561	1.77742	1.04752	1.39513	6.43082	0.844979	9.18192	4.54707	7.18918	2.91151	6.05529	7.15672	7.26244	1.87423	1.92461	5.75119	8.17606	14.9759	10.8234	0	0	8.63455
Capture Site 42	0.66	0.595408	0	0	0	4.55903	2.31146	3.69721	0	4.44756	2.97679	0.0672017	4.53989	0.962761	0.708004	4.95132	6.08185	0.686618	5.57836	4.32911	0	0	0	5.02194	1.19998	6.04711	2.32749	6.63981	1.92963	1.82048	1.37396	6.46121	0	9.3782	4.7106	8.10612	3.20389	6.46254	6.92098	7.20796	2.21242	0	5.87231	8.38412	15.4011	10.6946	6.22124	5.70351	7.62454
Capture Site 43	0.66	0.571756	0.507204	0	1.19278	4.48532	2.11165	3.43388	0	4.27831	3.06377	0	4.71285	0	0.770832	4.93288	6.17758	1.44692	5.36367	4.01519	0	0	0.20406	5.32519	0.877656	4.52217	2.17292	6.88372	2.00556	0.826174	1.65254	6.35848	1.20014	9.45695	4.61773	7.9156	2.65025	6.0011	6.73048	7.16463	2.86227	1.71639	5.43276	7.92362	14.8049	10.805	6.85249	6.44822	6.694
Capture Site 44	0.66	0.675893	0	0	1.26413	4.4101	1.59451	3.30632	2.32212	4.29391	2.87729	0.00781772	4.55177	0.32258	0.495506	5.01181	5.98622	0	5.11246	4.30276	0.0581463	0	0.113348	4.5564	1.03211	5.07585	1.95651	6.51361	1.81866	0.990774	1.671	6.41193	0	9.33648	4.52225	8.00033	2.59213	6.2279	6.79334	7.09634	2.47277	1.97267	5.48781	8.66838	15.0613	10.5237	6.24525	6.8735	7.37232
Capture Site 45	0.66	1.31076	1.66598	0	0	4.80978	2.83304	2.91621	0.942875	4.1702	2.72796	0.271949	4.50851	0.90858	1.60473	5.24202	6.02771	0.273482	5.59729	4.20271	0	0	0.256362	4.73309	1.10414	5.35547	2.21302	6.65497	1.64872	1.20441	1.1682	6.464	1.54516	9.27618	4.54407	8.16698	2.72723	6.20914	6.64829	7.30666	3.21248	1.34521	5.63211	7.23303	14.8084	10.8444	6.7184	0	8.99289
Capture Site 46	0.66	0.645851	0	0	0.884598	4.77869	2.31843	3.19303	1.08856	4.19799	3.3227	0.23068	4.5015	0.436634	1.40974	4.89074	5.99815	0.439686	5.56027	4.24586	0	0	0	4.76278	0.658491	5.6973	2.03498	6.62435	1.70915	0.0949789	1.45749	6.29574	1.58134	9.54521	4.48651	8.03008	2.78814	6.01742	6.75072	7.29129	2.57553	1.29247	5.78562	8.05425	14.7351	10.5899	6.05086	5.37399	6.79909
Capture Site 47	0.66	0.584243	0.918335	0	0.089799	4.96045	2.04327	3.70417	1.575	4.19416	2.85379	0.0974281	4.84411	0.455003	1.38575	5.1378	6.00957	0.764831	5.48961	3.94535	0	0	0.0915228	4.66096	1.22949	5.12908	1.78373	6.72146	1.75218	1.38832	1.30055	6.37794	1.35982	9.61706	4.7935	8.0827	2.93849	5.96954	7.07224	7.25528	3.43285	1.34516	5.68929	8.47783	14.9361	10.9237	7.56017	5.64392	7.71281
Capture Site 48	0.66	1.11339	0	0	0	4.73728	2.30127	3.29799	1.08844	4.2572	3.04231	0	4.35664	0.901221	1.45422	5.28181	5.85904	0.0383537	5.46761	3.81258	0	0	0.112105	5.12158	1.25738	5.50815	2.15848	6.77245	1.33976	1.60434	1.662	6.07825	0.387805	9.61346	4.45917	7.96055	2.8621	6.06898	6.60297	7.43062	2.12831	1.67289	5.73987	7.09585	15.0574	10.1245	5.62768	5.06802	7.11044
Capture Site 49	1.33	1.14673	0.0196617	0	0	5.93944	2.88457	2.98644	2.39512	5.22704	3.56312	0	4.52807	0.894925	2.14584	6.22711	6.45741	0.844324	6.25473	5.27183	0	0	0.120532	5.91631	1.91437	6.12882	2.85567	6.66746	2.61696	1.6264	1.94086	6.17766	1.57963	9.73647	5.31532	8.4543	3.6673	6.86775	7.03193	8.6799	2.88103	2.3028	6.66022	9.73785	16.1608	11.6828	6.84965	7.28325	9.14425
Capture Site 50	1.33	1.07875	0.608	0	0.0480513	5.83573	4.04855	3.3821	2.03012	5.21194	3.6562	0.126936	5.03168	1.12635	1.70426	6.06536	6.47729	1.16899	6.2222	5.16379	0	0	0.147248	5.66058	2.03438	6.84937	3.08084	6.73817	2.89984	2.03942	1.3387	6.15558	0	10.6401	5.33825	8.69902	3.97126	7.12811	6.93457	8.60212	2.33828	2.43708	6.52076	9.66495	16.1425	11.8513	8.12835	6.63634	8.12197
Capture Site 51	1.33	1.02801	1.26076	0	0.198062	5.72255	2.74977	3.44832	2.04002	5.09291	3.63164	0.346882	4.69608	1.53423	2.4767	6.47667	6.41042	1.05422	6.30258	5.11477	0.331732	0	0.0675792	5.87946	1.45599	6.28998	2.94397	6.68709	2.92886	1.59638	1.75835	6.15967	0	10.2433	5.34376	8.35895	3.7588	7.12305	7.03805	8.5456	2.13269	3.08942	6.5515	8.75413	16.2444	11.5	7.71317	7.31166	7.50989
Capture Site 52	1.33	1.50833	0	0	0.319314	5.6365	2.92075	3.39027	2.01415	5.19174	3.78101	0	4.79617	0.73468	1.82198	6.38206	6.46559	0.877741	6.24262	5.09736	0	0	0.261918	5.84897	1.92737	6.52935	2.78664	6.69013	3.03593	1.86421	1.71354	5.94553	1.70061	10.4022	5.30175	8.50669	3.87498	7.18572	7.23547	8.63309	2.96292	2.51412	6.53503	9.3651	16.2188	11.7994	7.62061	6.5403	8.49555
Capture Site 53	1.33	1.11693	0	2.02411	0.514238	5.78953	3.09483	3.39578	2.18372	5.2801	3.85518	0.30754	4.7816	1.10189	2.19292	6.20865	6.22605	1.26091	6.34978	5.10293	0	0	0.16154	6.12572	1.56061	5.51682	2.94887	6.48886	2.994	2.08125	0.813749	5.77986	0.305253	10.1861	5.31838	8.32237	3.8485	7.19171	6.9117	8.49186	3.22173	2.87634	6.58518	7.4334	15.957	11.3464	6.13383	5.82475	7.60305
Capture Site 54	1.33	1.37227	0.355458	0	0	5.78854	3.30087	3.47846	1.33938	5.20432	3.9791	0.189897	4.59899	1.78654	2.19434	6.38293	6.4622	1.00798	6.14862	4.94922	0.357235	0	0.0846818	5.85589	1.63415	5.7827	3.05266	6.67289	2.93494	1.38067	1.41443	6.00591	1.4572	10.1658	5.09906	8.32696	3.78448	6.87833	6.96019	8.50859	0.943344	1.45509	6.52233	8.34922	16.0447	11.9395	7.03493	5.54144	8.05169
Capture Site 55	1.33	1.23752	0.0716965	0	0	5.79916	3.62862	2.95895	2.05775	5.23116	3.68635	0.0798488	4.64984	1.07103	1.65992	6.28775	6.15911	0.910538	6.28716	4.84215	0.398619	0	0.166888	5.12021	1.23539	6.48359	2.64259	6.57495	2.87409	0.984179	1.55223	6.0299	1.15319	10.0791	5.12933	8.49467	3.872	7.01382	7.1216	8.64626	2.78658	2.4896	6.57831	8.66526	16.0058	11.8758	6.8978	0	8.83873
Capture Site 56	1.33	1.18957	1.28842	0	1.08948	5.69075	3.03766	3.49943	1.3633	5.06302	3.19133	0.0297455	4.82553	0.656141	1.8298	6.29724	6.33368	1.14028	6.24314	5.18568	0	0	0	6.05517	1.64812	6.42313	2.899	6.68691	2.84283	2.30234	0.92403	5.8024	1.9257	10.6241	5.07067	8.48009	3.86491	6.85619	6.74477	8.6548	2.26717	2.79284	6.55062	9.3107	15.9739	11.5048	7.52573	7.22855	7.98105
Capture Site 57	2.66	1.40099	1.13576	0	0	6.51261	5.07462	3.19051	2.50257	5.94276	4.39741	0.0994783	4.64525	1.92496	2.61094	7.18135	6.47833	1.73307	6.65376	5.81881	0	0	0.169751	6.27377	2.71897	7.45812	3.88461	6.63864	3.92542	2.24883	1.55268	5.43268	0.69285	10.4711	5.58876	8.5924	4.58048	7.92451	6.85548	9.36736	3.17476	3.30323	6.97658	9.79527	16.2813	12.0445	8.1033	6.83487	9.27788
Capture Site 58	2.66	1.7246	1.10954	0	0.506021	6.45473	4.47392	3.15153	3.04755	5.98889	4.34938	0.165412	4.63752	1.82707	2.8721	7.20138	6.65361	0.956928	6.5278	5.84002	0	0	0.142429	6.10567	2.4793	7.46129	3.94779	6.66177	3.8685	2.49348	1.6827	5.85799	0.0992002	9.98789	5.5379	8.91479	4.1446	8.06827	7.35176	9.40633	2.83824	2.90178	7.03863	9.33737	16.0896	12.2184	8.03448	8.28043	8.88084
Capture Site 59	2.66	1.73514	0.631114	0	1.53768	6.57155	4.3796	2.89562	3.12888	5.79243	4.30547	0	4.44888	1.69472	1.59266	7.11598	6.26447	1.22777	6.67896	5.73254	0.187361	0	0	6.07199	2.85362	7.14376	3.90969	6.46346	3.75999	1.89613	1.64787	5.4721	1.9439	10.1036	5.56106	8.97149	4.49259	7.94065	6.78108	9.3909	2.97886	3.57535	7.14539	9.68068	16.1963	11.8374	8.6839	6.70894	9.41842
Capture Site 60	2.66	1.54329	0.236381	0	0	6.4068	4.62611	3.12043	3.53826	5.96599	4.49193	0	4.9852	0.4821	2.67043	7.09444	6.34334	1.29984	6.67414	5.81088	0	0	0.177261	5.53197	2.58139	7.50822	4.02543	6.61629	3.79756	2.87323	1.44153	5.49374	0.202568	10.3753	5.4877	9.0413	4.36355	7.99049	7.04905	9.43526	4.09534	3.0597	7.03076	9.28244	16.111	12.0266	8.97847	7.83656	8.55904
Capture Site 61	2.66	1.36043	0.555835	0	0	6.49759	4.26244	2.95213	3.15661	5.98999	4.11478	0.169893	4.46315	1.52893	2.97843	7.04267	6.24561	1.21083	6.59904	5.84963	0	0	0	5.96862	3.02114	7.41884	4.0403	6.61208	3.71179	2.67912	1.31016	5.6436	2.4917	10.6745	5.54637	8.76066	4.3383	7.92696	6.9052	9.44032	3.73683	3.17945	7.15671	9.39802	16.0793	12.1374	7.78083	7.58806	8.83045
Capture Site 62	2.66	1.4897	1.11758	0	0	6.56671	4.43554	3.51026	2.75028	6.01655	4.33823	0.0132079	4.74219	1.11994	2.65498	6.98349	6.48379	1.60568	6.48241	5.82614	0.685917	0	0.0468267	5.87202	2.64143	7.52033	3.90839	6.62169	3.87808	2.01937	1.69225	5.55211	0.615977	10.8227	5.58545	8.99385	4.53216	7.6594	6.65115	9.36195	4.15953	3.43704	7.04168	9.34722	16.4059	12.0935	8.78006	7.49297	9.07798
Capture Site 63	2.66	1.68606	0.337362	0	0	6.66218	4.40075	2.96003	3.26112	5.888	4.4537	0.148061	4.70504	2.4679	2.54994	7.33196	6.09583	0.613885	6.63583	5.69317	0.657556	0	0.0575294	5.76595	2.41849	6.80155	3.77692	6.33587	3.89035	2.55858	1.36597	5.44049	1.04474	10.6179	5.64421	8.70096	4.57217	7.88823	6.47303	9.52799	3.68345	3.24154	7.13764	10.1152	16.139	12.3564	7.45697	6.5951	8.35353
Capture Site 64	2.66	1.69562	0.117967	0	0	6.66501	3.99249	3.18003	3.11429	6.00335	4.57688	0.0791992	4.77232	2.25597	2.34647	7.26015	6.49622	1.22711	6.63578	5.67195	0	0	0.124214	6.05555	2.73195	7.89642	3.82202	6.52519	3.85825	2.40455	1.09467	5.47803	1.54568	10.8493	5.55204	8.85629	4.44552	7.83649	6.97224	9.35094	3.17967	3.52134	7.1991	8.98649	16.0754	12.3159	9.10503	6.89538	9.29374
Capture Site 65	5.31	2.19282	0.848885	0	0	7.19081	4.73541	2.51096	3.90278	6.73471	5.27061	0	4.41303	1.89503	3.24861	8.19473	6.75352	1.52361	6.58247	6.58876	0	0	0	6.06897	2.86629	7.99579	4.6824	6.38429	4.37547	3.66249	1.68973	5.387	1.50461	9.95008	5.82748	8.54405	4.71152	8.71743	6.72007	9.85363	3.24778	4.02654	7.25315	9.74816	16.2078	12.6291	7.98515	7.54883	9.34559
Capture Site 66	5.31	1.98826	0	0	0.0987924	7.17475	4.90099	2.68435	4.42997	6.81047	5.26411	0	4.63499	1.9181	3.17275	7.91089	5.8525	2.08507	6.6278	5.8887	0	0	0.0515241	5.95181	2.74419	8.22125	4.58737	6.29465	4.46937	3.60118	0.541067	4.27858	1.82309	10.2325	5.82387	8.96108	4.68726	8.25322	6.56695	9.80126	3.81147	3.96225	7.07305	9.09816	16.364	11.7054	8.89331	8.47115	8.75697
Capture Site 67	5.31	2.51554	1.26899	0	0	7.30216	4.96497	2.60367	4.52705	6.87055	5.58086	0.00247692	4.81742	2.15997	3.22565	8.01493	6.60444	1.64928	6.54014	6.6184	0	0	0.0357655	6.39929	2.92215	8.40313	4.88954	6.05994	4.57766	3.11057	1.56692	5.08813	0	9.9675	5.69513	8.73181	4.86174	8.60794	6.63414	9.76763	3.92912	3.89019	7.24085	9.65431	16.3361	12.5974	9.42909	8.20514	9.03835
Capture Site 68	5.31	2.17426	1.68608	0	0	7.06402	4.76967	2.52022	4.44882	6.89507	5.51543	0	4.86101	1.69224	3.09468	7.94176	6.57083	2.06442	6.43377	6.38454	0	0	0.45372	6.40495	3.05839	8.09093	4.80641	6.5388	4.66443	3.37106	1.70619	5.04891	0.716474	10.5031	5.76185	8.87983	4.56743	8.47303	6.36113	9.69626	4.13688	4.04199	7.14595	10.0023	16.2982	12.3634	6.80927	7.56426	9.19035
Capture Site 69	5.31	2.06251	0	0	0	8.11966	4.88493	2.92307	3.57546	6.81824	5.19688	0	4.48307	1.2432	3.15202	8.09627	6.47947	2.12051	6.66894	6.47431	0	0	0	6.01097	3.19313	8.17341	4.7236	6.61487	4.31395	3.76481	1.05471	5.11201	0.366203	10.3962	5.7673	8.72872	4.75669	8.64495	6.61887	9.71483	4.16373	4.17291	7.24088	10.1552	16.375	12.7947	8.65888	8.16711	9.48936
Capture Site 70	5.31	2.23806	0.832978	0	0	7.24331	5.11359	2.24364	4.01708	6.72012	5.29473	0	4.40456	2.48198	3.05847	7.94359	6.39809	1.61426	6.62461	6.43625	0	0	0.0345306	6.46232	2.89539	8.13169	4.78631	6.44854	4.3772	3.40587	1.27462	5.19376	1.73746	10.7405	5.69868	8.84331	4.69874	8.45024	6.52983	9.70857	3.92788	4.0482	7.27512	9.32325	16.2107	12.6647	7.94184	6.60802	9.44247
Capture Site 71	5.31	1.94598	1.3257	0	0	7.36029	5.12	2.06156	4.00783	6.64571	5.28272	0	4.47918	1.9071	3.2383	8.15094	6.36099	1.68879	6.64348	6.3507	0.686898	0	0	5.7342	2.78211	7.99066	4.51993	6.18408	4.44163	3.43058	1.15721	4.86454	1.56974	10.6969	5.45001	8.87134	4.772	8.39172	6.61816	9.85117	4.18962	3.93345	7.22404	9.80336	16.1025	12.5335	8.87888	7.02265	9.11505
Capture Site 72	5.31	2.06618	0.718472	0	1.37167	7.36853	4.75079	2.11701	4.45266	6.69882	5.40963	0	4.56256	2.23186	3.38217	8.04793	6.45327	1.64245	6.70647	6.4353	0	0	0	5.66751	2.90553	8.02956	4.72938	6.40634	4.56067	3.08449	1.08291	4.87572	1.54296	10.6756	5.63268	8.76555	4.81749	8.44949	6.44438	9.87839	3.78153	4.2235	7.24725	7.39975	16.3437	10.5068	8.8657	6.05391	7.67357
Capture Site 73	10.63	2.23975	1.63127	0	0	7.43738	5.22051	2.13158	4.54034	7.47476	6.09237	0	4.53068	2.38057	3.77821	8.09401	6.02348	2.00562	5.92554	6.95282	0	0	0	5.47778	3.25081	8.39429	5.52305	5.93481	4.85352	4.76614	1.2274	4.28748	2.82758	9.02585	5.59007	7.67923	4.7082	8.81402	6.47039	9.37184	4.6917	4.80675	6.90089	9.59255	16.176	11.9894	8.588	7.78346	7.60483
Capture Site 74	10.63	2.56986	0.41218	0	0	7.24924	5.31551	2.1907	5.37618	7.56936	6.24477	0	4.51666	1.4979	3.83713	7.93313	6.29341	2.52472	5.55244	6.9723	0.0212076	0	0	5.73804	3.52146	8.54341	5.58251	6.19604	4.79823	4.92278	1.95254	4.47465	1.49559	8.9584	5.52917	7.48797	4.31164	8.86566	6.38909	9.1037	4.6602	5.12129	6.58715	9.96831	16.2535	12.3781	9.09788	7.6056	9.02249
Capture Site 75	10.63	2.83025	1.35265	0	0	7.43782	5.41877	2.02495	5.06088	7.46874	6.33302	0.00555865	4.542	2.34164	3.54342	8.36655	6.17402	2.18293	5.98194	6.82882	0	0	0.0273907	5.55751	2.92837	8.48705	5.35824	5.8802	4.83341	4.54654	2.02567	4.37242	1.6075	9.50511	5.60345	8.0104	4.77109	8.81541	6.2835	9.57015	4.29057	4.88752	6.85954	9.84062	16.329	12.5658	9.49484	8.58973	9.53357
Capture Site 76	10.63	2.76677	1.82423	0	0	7.30483	5.09048	2.04907	5.36916	7.64913	6.29819	0.318161	4.57666	1.8059	4.13614	7.93936	6.37633	2.58295	5.70976	6.77521	0	0	0.442928	5.96998	3.2184	8.72741	5.62396	6.03496	4.75774	4.80242	1.78111	4.38963	0.940295	9.54333	5.52283	8.0177	4.60285	8.87015	6.35127	9.09251	4.36604	4.90558	6.48194	9.80561	16.2451	12.4172	8.95486	6.95622	9.0104
Capture Site 77	10.63	2.6517	0.698086	0	0.261163	7.23294	5.03183	1.70854	5.29916	7.59542	6.13394	0.0113856	4.43958	1.98095	3.96508	8.14485	6.20223	2.32199	5.7768	6.99542	0	0	0	5.95567	3.32965	8.33559	5.63569	6.08016	4.79589	4.74608	1.79727	4.51681	1.49762	9.8992	5.58444	8.21772	4.30968	8.79674	6.52587	9.3001	5.01131	4.73835	6.69771	9.98301	16.2551	12.5538	9.26261	8.41308	8.71597
Capture Site 78	10.63	2.55646	0.903393	0	0	7.58233	5.31883	2.11375	5.02981	7.49437	6.22919	0	4.38594	2.28567	4.21149	8.48532	6.16163	2.34289	6.03881	6.82355	0	0	0.122522	6.41161	3.13185	8.64761	5.56514	6.1576	4.85961	4.79368	1.41218	4.51239	1.72867	9.80626	5.53252	8.37418	4.75877	8.79771	6.00127	9.60554	4.46458	4.70784	6.84826	9.31438	16.3003	12.6265	8.88046	7.96982	9.06879
Capture Site 79	10.63	2.72591	1.09897	0.84496	0	7.46546	5.18208	2.16987	4.6673	7.45457	6.1843	0	4.4874	2.17616	3.8075	8.06019	6.15901	2.42302	6.00578	6.65954	0	0	0	5.90382	3.35657	8.48438	5.52261	5.99	4.54896	4.58928	0.964234	4.5471	0.767042	9.61579	5.59611	8.13818	4.72356	8.62147	6.3486	9.53477	4.22579	4.65158	6.8485	8.70685	16.1897	12.5726	9.47833	8.09933	8.67529
Capture Site 80	10.63	2.6205	1.32631	0	0	7.53653	5.14099	1.81979	4.34036	7.40429	6.20049	0.157727	4.62534	2.36469	3.92117	8.29669	6.26324	1.94901	6.1413	6.93571	0	0	0.153243	5.8795	2.91979	8.38069	5.33564	5.92866	4.82949	4.6484	1.44978	4.45307	0	9.52247	5.51734	8.2358	4.69566	8.72623	6.27366	9.57419	4.68443	5.03236	6.91344	9.25235	16.2952	12.476	8.51916	7.37373	9.67494
Capture Site 81	21.25	2.81822	0.854745	0	0	6.47441	4.74744	0.937642	5.3794	7.77849	7.02063	0	4.11019	0.94932	4.35952	7.38341	5.63863	3.05359	4.29645	6.92441	0	0	0	5.57918	2.87805	8.21313	5.77461	5.61969	4.71439	5.6484	0	3.12882	0.259716	6.6339	4.91287	5.74951	3.41667	8.57679	6.35188	7.6725	4.35503	5.47153	5.28647	9.75383	15.7817	11.7913	9.07968	8.68848	8.02218
Capture Site 82	21.25	2.80712	0.328878	0	0	5.84868	4.33792	0.889588	5.26384	7.69046	6.96147	0	4.0456	0	4.16848	6.71843	4.93132	2.73015	4.07272	6.34562	0	0	0	5.1318	2.64759	8.2402	5.46968	5.34401	4.57468	5.51185	0.568033	2.90153	0.737091	7.1397	4.7915	5.80887	2.8541	8.12257	5.299	7.16256	4.4857	5.31515	4.75859	9.1563	15.6706	11.1394	8.67198	8.13813	7.58991
Capture Site 83	21.25	2.84449	1.63539	0	0	6.03347	4.78158	1.21589	5.42651	7.85784	7.08367	0	4.1811	0.551588	4.47307	7.0522	5.35862	3.03797	4.35025	6.66561	0	0	0	5.48707	3.05489	8.31585	5.63214	5.56552	4.73524	5.52827	0.653469	3.16483	0	6.74731	5.10094	6.37703	3.22583	8.42163	5.8888	7.50735	4.45141	5.44475	5.13893	9.63499	15.6017	11.783	8.46177	7.35993	7.51975
Capture Site 84	21.25	2.82714	1.23817	0	0	6.37046	4.96665	1.18463	5.08304	7.99718	7.22581	0	4.11856	0.518563	4.40875	7.339	5.62493	3.36905	4.51467	6.62757	0	0	0.104001	5.74139	3.07057	8.63599	5.91365	5.57811	4.95396	5.73148	0.10518	2.87661	1.67116	0	5.12849	0	3.68669	8.48198	5.91155	7.82566	4.48233	5.68019	5.44612	9.67606	16.1174	11.9856	9.51971	7.578	8.4792
Capture Site 85	21.25	2.85863	0.966292	0	0	6.44653	4.75345	1.32468	5.42593	7.85195	7.12229	0	4.23489	0.78607	4.61605	7.27507	4.82596	3.00071	4.37313	6.3062	0	0	0	5.24828	3.12482	8.42649	5.87895	5.19671	4.72402	5.77397	0	2.77601	1.17005	7.24043	5.11106	6.42146	3.5284	7.9425	5.86132	7.82695	5.65037	5.55594	5.47349	9.10466	16.1055	11.2212	9.01307	7.31476	6.84552
Capture Site 86	21.25	2.99341	1.60811	0	0	6.52707	5.03702	1.35714	5.00292	7.78518	6.97689	0	4.16484	0.717802	4.51782	7.32345	5.59384	2.99335	4.416	6.60924	0	0	0	4.8802	3.10631	8.34884	5.65799	5.39195	4.6652	5.72357	1.23594	2.57166	0	7.45557	4.81419	6.45985	3.50856	8.48441	6.05038	7.80904	4.67686	5.46083	5.40019	9.14815	16.0022	11.8214	8.69023	8.5915	8.83186
Capture Site 87	21.25	2.8536	1.64884	0	0	6.46442	5.04388	0.516711	5.34891	7.9305	7.12285	0	4.11832	1.30433	4.35136	7.24513	5.32839	2.94326	4.62831	6.69794	0	0	0	5.65174	2.93729	8.40935	5.76104	5.70014	4.77478	5.70568	0.605524	3.57963	0.637192	7.9232	5.16047	6.43967	3.38014	8.50466	5.69923	7.72838	4.49459	5.69263	5.47578	9.66158	16.0409	12.0301	8.93755	7.91481	8.34692
Capture Site 88	21.25	3.05968	1.35861	0	0	6.77217	5.26594	0.956554	5.22862	7.90796	7.09888	0	4.1929	1.26851	4.39704	7.57459	5.31124	3.11981	4.5753	6.67761	0	0	0	6.08203	3.02421	8.53858	5.87897	5.87646	4.94633	5.71773	0.25185	3.41927	0.911217	7.76072	4.89915	6.46792	3.85133	8.52337	5.79175	8.07332	4.56787	5.58713	5.6849	9.37175	16.2207	12.1285	9.07496	8.26426	8.79388
Capture Site 89	42.5	0	0	0	0	0	0	0	0	2.47277	2.35044	0	0	0	0	0	1.03168	0	0	3.0414	0	0	0	0	0	3.24153	0.544678	0	0	1.09951	0	0	0	4.2979	0	3.24265	0	5.03103	0.559398	0	0	0.33949	0	6.96979	8.40882	8.29617	1.74932	5.77862	4.92966
Capture Site 90	42.5	0	0	0	0	0	0	0	0	0	0	0	0	0	0	0	0.813061	0	0	2.00566	0	0	0	0	0	0	0	0	0	0	0	0	0	4.42288	0	4.34127	0	4.32296	0	0.131716	0	0	0	4.69495	3.40513	7.53176	0	2.72293	4.49333
Capture Site 91	42.5	2.89347	0	0	0	6.96796	4.91363	0.368086	4.97639	7.76907	7.574	0	3.66057	1.11922	4.23338	6.74937	3.32778	3.67208	2.80386	5.21707	0	0	0	5.04516	3.0555	7.93056	6.02026	5.38555	4.53275	6.48878	0	1.10877	0	6.34793	4.2169	6.07435	2.83172	7.25294	5.84134	6.8668	5.23158	5.95236	4.50416	8.27349	15.0319	10.8275	8.79267	7.71559	6.64107
Capture Site 92	42.5	2.83858	0	0	0	0	0	0.603968	5.11736	7.80704	7.58612	0	4.02338	0	4.28589	0	2.60424	3.27103	0	4.40674	0	0	0	4.765	2.87017	8.05548	5.90754	5.24007	4.5241	6.36626	0	0	0.198775	6.28848	4.36443	5.72768	0	6.51863	5.68488	0	4.89927	6.01024	0	8.67831	15.2957	10.7675	8.3537	4.67314	7.58036
Capture Site 93	42.5	2.81037	0.38322	0	0	5.12185	4.35534	0	4.5533	7.64586	7.34097	0	3.49231	0.27706	4.59493	5.86049	2.00295	3.09739	2.55058	4.1025	0	0	0	4.09553	2.65466	7.84516	5.61936	5.02958	4.32275	6.17745	0	0	0	6.49424	4.22517	5.00958	2.15978	6.25022	5.37679	6.23175	5.01166	5.66603	3.70633	8.09632	15.0073	10.6158	8.22286	6.41956	5.76334
Capture Site 94	42.5	2.0457	0	0	0	4.34789	3.47381	0	4.11317	6.84927	6.59494	0	2.80372	0	4.05721	5.42575	1.96488	2.62727	2.20515	3.49616	0	0	0	3.63327	2.0628	7.20237	4.98456	4.17431	3.59376	5.43867	0	0	0	5.29701	3.50034	4.42961	1.35243	5.78903	4.82914	5.26777	3.42892	5.14278	2.86693	8.51386	14.0819	10.1048	7.22882	6.8416	3.00179
Capture Site 95	42.5	2.56779	0.0760608	0	0	5.69486	4.84685	0.170715	5.14332	7.72093	7.61892	0	3.73872	0.734343	4.66204	6.60527	2.87352	3.49471	2.72201	4.78031	0	0	0	4.41257	2.71088	8.1733	5.73734	5.11152	4.44474	6.33134	0	0	0	6.66298	4.17075	5.69302	2.70668	6.68671	5.06162	6.56347	5.01603	6.09485	4.26547	9.11557	15.3273	10.9927	8.72179	6.82478	6.23191
Capture Site 96	42.5	2.60637	0	0	0	5.72028	4.69815	0.580843	4.31455	7.62259	7.42912	0	3.5375	0.200157	4.48782	6.36825	2.6409	3.36724	2.75101	4.3172	0	0	0	3.9733	2.87425	7.93975	5.76458	5.33399	4.17649	6.24461	0	0	0	6.2258	4.13789	5.44248	2.73527	6.46556	5.54123	6.538	4.89062	5.99013	4.0009	8.92332	15.4382	10.9089	9.18602	6.88574	5.86427
[truncated: 90 more columns]

## Sheet: Table S6 - RNA Assays
RNA Assay	Gene symbol	Forward preamp primer	Reverse preamp primer	Forward qPCR primer	Reverse qPCR primer	Kept
ABL1_R	ABL1	cgaATACGAAGGGAGGGTGTACCA	cgtGCCACCGTTGAATGATGATGAA	acgTTACAGGATCAACACTGCTTCTG	cgtAACTCGGCCAGGGTGTT	Yes
ACTB_R	ACTB	cgaAAGGCCAACCGCGAGAA	cgtCATCACGATGCCAGTGGTAC	cgaATGACCCAGATCATGTTTGAGACC	cgtAGGGATAGCACAGCCTGGAT	Yes
AKT1_R	AKT1	acgGTGACAACTCAGGGGCTGAA	cgtCCAGGATCACCTTGCCGAAA	cgaCTGGCCAAGCCCAAGCA	cgtCCCTTGCCCAGCAGCTT	Yes
APC_R	APC	cgaAGCGGCAGAATGAAGGTCAA	tcgGGTGCAGAGTGTGTGCTACTA	acgGGAGTGGGAGAAATCAACATGG	cgtGAACTCAAAACACTGGCTGTTTC	Yes
ATM_R	ATM	cgaTCCGCAAGATGGGATTATGGTGAA	cgtACTTCTCCCAAGCAGCTTCCA	cgaCTAGTTGTCAATTTGTTGCAGT	cgtACAGCCTCTAGAACTTCTTTT	Yes
AXIN1_R	AXIN1	cgaCACCCTGGGCCAGTTCAA	cgtGCCTCGTCCTCTCGAACC	acgAAAAGGGCAGCTACAGATACTACTTC	cgtCTCAAACACCACCCCACAGT	Yes
B2M_R	B2M	cgaTAGCTGTGCTCGCGCTAC	cgtTCGGATGGATGAAACCCAGAC	cgaTCTCTCTTTCTGGCCTGGA	cgtGACTTTCCATTCTCTGCTGGA	Yes
BIRC5_R	BIRC5	cgaAGGACCACCGCATCTCTACA	cgtCCAAGTCTGGCTCGTTCTCA	cgaAAGAACTGGCCCTTCTTGG	cgtGTGGGGCAGTGGATGAAG	Yes
BMI1_R	BMI1	cgaCGCTGGTTGCCCATTGACA	cgtGCGCGAGGCGATCGAA	cgaTCTGCAGCTCGCTTCAAGAT	cgtCGGGCGGAAAAGACAATGAAA	Yes
BRCA1_R	BRCA1	acgAGACTGCTCAGGGCTATCC	cgtTGGCTCCCATGCTGTTCTA	cgaTCTCAGAGTGACATTTTAACCACT	cgtACAGCTTCTAGTTCAGCCATT	Yes
CASP8_R	CASP8	cgaGAGCAGATCAGAATTGAGGTCTTTTA	cgtCCAGGATGACCCTCTTCTCC	cgaTGCAAGAGGAAATCTCCAAATG	cgtCTATGAAAATATCCAGCAGGTTCAT	Yes
CAV1_R	CAV1	cgaTACGACGCGCACACCAA	cgtGCCTTCCAAATGCCGTCAAA	cgaAACCGCGACCCTAAACAC	cgtCTGTGTGTCCCTTCTGGTTC	Yes
CCNB2_R	CCNB2	cgaCTGTCAAACCAGTACAGATGGAAA	tcgTTTTGCAGAGCAAGGCATCA	cgaGTTGGCTCCAAAGGGTC	cgtAAAAAGCTTGGCAGAGATTC	Yes
CCNE1_R	CCNE1	cgaTTGACCGGTATATGGCGACAC	cgtAACTGGTGCAACTTTGGAGGATA	cgaAGAAAATGTTGTAAAAACTCT	cgtGATTTCCTCAAGTTTGGCTG	Yes
CD40_R	CD40	cgaTGAAGAAGGCTGGCACTGTAC	cgtGGCTCGCAGATGGTATCAGAA	cgaTGAGGCCTGTGAGAGCTGTG	cgtACCCCTGTAGCAATCTGCTTGAC	No
CD44_R	CD44	cgaGACACCATGGACAAGTTTTGG	tcgGAGATGCTGTAGCGACCATT	cgaACGCAGCCTGGGGACT	cgtCCTGCAAAGCGGCAGGTTATA	Yes
CDH1_R	CDH1	cgaGGCCAGGAAATCACATCCTACA	cgtGGCACCAGTGTCCGGATTAA	cgaCCCAGGAGCCAGACACATTTAT	cgtTCCAGCCAGTTGGCAGTG	Yes
CDKN1B_R	CDKN1B	cgaGACAGCCAGACGGGGTTA	cgtTGGGGAACCGTCTGAAACA	cgaGAGCAATGCGCAGGAATAAG	tcgCTGTTCTGTTGGCTCTTTTGTT	Yes
CHUK_R	CHUK	cgaTCTCTGGATCCTCGGAAACCA	cgtTGGAAGCAAATGGCCCTTCA	cgaCTCAATGTGTTCTAGATGG	cgtACAGTTTTACTTTTATCAAACA	Yes
CSF3R_R	CSF3R	cgaGGTCCCACCTTGGACACAC	cgtCCGGCGCTGGAAAGCA	cgaGGACGTCGCCGACTTTG	cgtAGGGCAGGGGCCATTC	No
E2F1_R	E2F1	acgACGTCCTTGAGGGCATCCA	cgtGTCGGAGGTCCTGGGTCAA	acgGCTCATTGCCAAGAAGTCC	cgtGCCCACTGTGGTGTG	Yes
EGFR_R	EGFR	cgaGCAGTGACTTTCTCAGCAACA	tcgTTCTGGCAGTTCTCCTCTCC	cgaATGGACTTCCAGAACCACCTG	cgtCCCCAGCAGCTCCCATT	Yes
EGR1_R	EGR1	cgaAACCCTCAGGCGGACAC	cgtAGTGGTTTGGCTGGGGTAA	cgaAGCCCTACGAGCACCTGA	cgtGTCTCCACCAGCACCTTCTC	Yes
EIF4B_R	EIF4B	cgaTCAGCTGGATGAGCCAAAAC	cgtGAGGTCCCAGTTTGTGATGAC	cgaACGGCCTCGGGAGAGA	cgtTTCCTGTCCTCGACCGTTC	Yes
EIF4EBP1_R	EIF4EBP1	cgaGCGCAATAGCCCAGAAGATAA	cgtTGGGACTCCTCCCAGGAA	cgaGGCGGTGAAGAGTCACAGTTTG	cgtGCCCCTTGGTAGTGCTCCA	Yes
EP300_R	EP300	cgaTGGGAAGTGCTGGCAACTTA	cgtGGATTGGGGTTGTTCATCATTCC	cgaCCTCTTCAGCAGGGCTCTCCC	cgtCATCTTAAGAGGCTGGGGGCCT	Yes
ERBB2_R	ERBB2	cgaACAGCAGAGGATGGAACACA	cgtCCTGGATATTGGCACTGGTAAC	cgaGGTGTGAGAAGTGCAGCAA	cgtCCCTCACCTCTCGCAAGT	Yes
ERBB4_R	ERBB4	cgaTCTACAATCCAACCACCTTTCAAC	cgtCACGCACACAAGAACTGGAA	cgaTGGAGCACAATTTCAATGC	cgtACAAAGTTATGTGGACATTTCTTGA	Yes
ESR1_R	ESR1	cgaAGCACCCAGGGAAGCTAC	cgtTGCGGAACCGAGATGATGTA	cgaTGTTTGCTCCTAACTTGCTCTTGG	cgtGCCAGCAGCATGTCGAAGAT	Yes
FADD_R	FADD	cgaTCAGGTCCTGCCAGATGAAC	tcgAGGTAGATGCGTCTGAGTTCC	cgaTGGCTGACCTGGTACAAGAG	cgtATGACATCGGGGACATGG	Yes
FAS_R	FAS	cgaTGCCAAGAAGGGAAGGAGTA	cgtTGGTTTACATCTGCACTTGGTA	cgaAGAAGATGTAGATTGTGTGATGAAGGA	cgtGGTCCGGGTGCAGTTTATTTC	Yes
FOXM1_R	FOXM1	cgaGCCGGAACATGACCATCAAAA	cgtGGCTGCAACACCAGTGAC	cgaCGCACGGCGGAAGATGAA	cgtTGGTTCACCGGGAACTGGAT	Yes
FOXO1_R	FOXO1	cgaTTCCCACACAGTGTCAAGACAA	cgtTTGGACTGCTTCTCTCAGTTCC	cgaACACATAGCTGGGTGTCAG	tcgGCTGTCAGACAATCTGAAGTAC	Yes
FOXO3_R	FOXO3	cgaGCGTGCCCTACTTCAAGGATA	cgtTGCCAGTTCCCTCATTCTGG	cgaAGGGCGACAGCAACAG	cgtTGAATCGACTATGCAGTGACA	Yes
GAPDH_R	GAPDH	cgaGATTCCACCCATGGCAAATTCC	cgtATCGCCCCACTTGATTTTGGA	cgaCACCGTCAAGGCTGAGAAC	cgtGGATCTCGCTCCTGGAAGAT	Yes
GLI3_R	GLI3	cgaCGAACAGATGTGAGCGAGAA	tcgGGACATTCTGTGGCTGCATA	cgaTCCAGCACCACTTCTAATGAG	cgtGTGATTGCGTTTCTTCTCTCTC	Yes
GRB2_R	GRB2	cgaTTCCTGCGGGACATAGAACA	cgtCAGTTGGGGTCTGAGTTATCCA	cgaGCCACAGCAGCCGACATA	cgtATAAAATCTCCCCGGCGGAAG	Yes
HDAC1_R	HDAC1	cgaGCTCCATCCGTCCAGATAACA	cgtAGAACCACCAGTAGACAACTGAC	cgaTGTCGGAGTACAGCAAGCA	cgtAGAACTCAAACAGGCCATCGA	Yes
HIF1A_R	HIF1A	cgaCAGCTATTTGCGTGTGAGGAA	cgtGTGAGAACCATAACAAAACCATCCA	cgaACTTCTGGATGCTGGTGATT	cgtCAAATAAAAGCAATTCATCTGTGCTT	Yes
HMOX1_R	HMOX1	cgaCTACCGCTCCCGCATGAA	cgtAGCAGCTCCTGCAACTCC	cgaGACTCCCGCAGTCAGGCAGAG	cgtGATGTTGAGCAGGAACGCAGTCTTG	Yes
HRAS_R	HRAS	cgaAAGCTACGGCATCCCCTAC	cgtATCAGGAGGGTTCAGCTTCC	cgaCAAGACCCGGCAGGGAGT	cgtCAGCTTGTGCTGCCGGATC	Yes
ICAM1_R	ICAM1	cgaCTGATGGGCAGTCAACAGCTA	cgtACCTGGCAGCGTAGGGTA	acgAAACCTTCCTCACCGTGTACTG	cgtCCCACTGGCTGCCAAGA	Yes
IGF1R_R	IGF1R	cgaACACGGGGCGATCTCAAAA	cgtTGCCGTCTGCAATCTCTCC	cgaGGTCTCTGAGGCCAGAAATG	cgtGGCCATCTGAATCATCTTGCT	Yes
IGFBP3_R	IGFBP3	acgGTCTCAGAGCACAGATACCC	cgtGGACTCAGCACATTGAGGAA	cgaGAGTCCAAGCGGGAGAC	cgtTTCAGGTGATTCAGTGTGTCT	Yes
IKBKB_R	IKBKB	cgaAGGCCCTGGATGACATCTTA	cgtCTGTTGGATTCTGGCCTTCA	cgaACTTAAAGCTGGTTCATATCTTGAACA	cgtAGCTCTGCAGACTCTCATCC	Yes
IKBKG_R	IKBKG	cgaCGCTCCTGAGACCCTCCA	cgtCCTCTGGCTGGCTTGGAAA	cgaCGCTGCCTGGAGGAGAATCAA	cgtCGCTCCCGCAGAATCTGGT	Yes
IL6R_R	IL6R	cgaGGGCTGAACGGTCAAAGACA	tcgACTCCTCCTGGGCACGAA	cgaCACAACATGGATGGTCAAGGAC	cgtTGCACCACGTGCCTCA	Yes
ITGB1_R	ITGB1	cgaCTATTGCTCACCTTGTCCAGAAA	cgtCCTACTGCTGACTTAGGGATCA	cgaGAAAATAATATTCAGACAA	cgtGTTTTTCAGCTCCTT	No
JAK2_R	JAK2	acgTCACATAAAACTTCTGCAGTACAC	cgtCTGTTCTCGTTCTCCACCAA	cgaCTCAGATATGCAAGGGTATGGAGTATCTTG	cgtTTCTCGTTGCCAGATCCCTGT	Yes
JUN_R	JUN	cgaCTGAAGGAGGAGCCTCAGAC	cgtAGCGATGCGGTTCCTCA	cgaGAGATGCCCGGCGAGACA	cgtCGCTTCCTCTCCGCCTTGAT	Yes
KRAS_R	KRAS	cgaGGGGAGGGCTTTCTTTGTGTA	cgtCCTACTAGGACCATAGGTACATCTTCA	cgaTTGCCATAAATAATACTAA	cgtGAGTCCTTAACTCTTT	No
MAPK14_R	MAPK14	cgaCCAGACCATTTCAGTCCATCA	cgtCAGAGACCTTGCAGGTGTAA	cgaTTCATGCGAAAAGAACCTACAGA	cgtACGTCCAACAGACCAATCAC	Yes
MAPK7_R	MAPK7	cgaCCCCTCAGTCTTCCATGTCA	cgtAAAGCCAACACCGTAGCC	cgaGAGTCACCTGATGTCAACCTTGT	cgtCCCTTTGGTGTGCCTGAGAA	Yes
MEF2C_R	MEF2C	cgaCCCAGTGGTTTCCGTAGCA	cgtAGAGATGACAGGTCTGCACTAC	acgCTCCTACTTTACCAGGACAAGG	cgtTCAGAGAGTACTCGGTACCATAT	No
MET_R	MET	cgaTCAGTTACCGTGAAGATCCC	cgtACCATTCTCGGGACACTAAC	acgTGAAATTCATCCAACCAAATC	cgtGAATTCAGGTTTTTCCCAAC	Yes
MGMT_R	MGMT	cgaAGCAGTGGGAGGAGCAA	cgtGCCAGAAGCCATTCCTTCAC	cgaGCAATCCTGTCCCCATC	cgtAGTCCTCCGGAGTAGTTG	Yes
MIF_R	MIF	cgaAGTGGTGTCCGAGAAGTCA	cgtCACGTTGGTGTTTACGATGAAC	acgCCGCGGCGCGTGCGTCTGT	cgtATCGGCATGATGGCAGAAGGACCAGGA	Yes
MKI67_R	MKI67	cgaACTCCACCTGTCCTGAAGAAA	cgtAGCTGGAGGGCTTATAACCAA	cgaTCAAGGAACAGCCTCAACCA	cgtGCTTTGTGCCTTCACTTCCA	Yes
MTOR_R	MTOR	cgaTGTGTGAGCACAGCAACA	tcgACAAACGAGATGCCTCTTCC	cgaGGTCCAGCAGGCCATGA	cgtAGGCCTTCATGCCACATCT	Yes
MYC_R	MYC	cgaCCTGGTGCTCCATGAGGA	cgtCTCTGACCTTTTGCCAGGAG	cgaACCACCAGCAGCGACTCT	cgtCCTGCCTCTTTTCCACAGAAACA	Yes
NFKB1_R	NFKB1	cgaTTGTCCAGCTTCGGAGGAA	cgtAATTGGGCATGAGCTTCTGAC	cgaTCTGACTTGGAAACTAGTGAACC	cgtCCTCTGCACTTCTTCTTTATCTTT	Yes
NFKBIA_R	NFKBIA	cgaGCACCTCCACTCCATCCTGAA	cgtATTGACATCAGCACCCAAGGAC	cgaACCAACTACAATGGCCACAC	cgtACCAAAAGCTCCACGATGC	Yes
NOTCH1_R	NOTCH1	acgACGGGGCTAACAAAGATATGCA	cgtTGATGTCCCGGTTGGCAAA	cgaGAACAACAGGGAGGAGACAC	cgtTGGTCCAGCAGCACCT	Yes
NPM1_R	NPM1	cgaAGGCCGACAAAGATTATCACTT	cgtGCCTCTGCTTCAACAATGTG	cgaATAATGATGAAAATGAGCACCAGTT	cgtCAACTCATCCTTTGCACCAG	Yes
PIK3R3_R	PIK3R3	cgaAAGAGCAGTGTCACACACAA	cgtCTCACCCAGACGTGATTTCA	cgaGCAAAGAATATATTGAGCGATTTCG	cgtCATAATTCATCATAATTCGTTCAATCTCC	Yes
PLAU_R	PLAU	cgaGAGGAACATGTGTGTCCAACA	cgtTGACCATTCCCCTCATAGCA	cgaAGTACTTCTCCAACATTCACTG	cgtTTTCACAGTGCTGCCCTCCGAATT	Yes
PPARG_R	PPARG	cgaCTTGCAGTGGGGATGTCTCA	cgtGTCAGCGGACTCTGGATTCA	cgaCATCAGGTTTGGGCGGATG	cgtGCTGGTCGATATCACTGGAGA	Yes
PRKCE_R	PRKCE	cgaGAAACACCCGTACCTTACCC	cgtAATTTTCGGGAGCGCTGAA	acgCTCTACTGCTGCTTCCAGACCAA	cgtTCTGAAACATGAGGTCTCCACCATTT	Yes
PTEN_R	PTEN	cgaCCAGACATGACAGCCATCA	cgtAGTCTTTCTGCAGGAAATCCC	cgaGAGATCGTTAGCAGAAACAAAAGG	cgtGTTTGGATAAATATAGGTCAAGTCTAAGTC	Yes
PXN_R	PXN	cgaACCTCCACCCAACAGCAGAC	cgtTGAGCTGCTCCCTGTCTTCC	cgaGCATCTCGGCCTCCTCT	cgtCCTGGGCCATGAACTTGAAA	Yes
RAF1_R	RAF1	acgGTGGTTCTCAGCAGGTTGAA	cgtACGATGCCATAGGAGTAGACA	cgaAACCTACTGGCTCTGTCCT	cgtTCCGACTGGAAACTGAATGG	Yes
RB1_R	RB1	cgaGTAACAGCATACAAGGATCTTCC	cgtTCAGTCTCTGCATGAAGACC	cgaGCTGTTCAGGAGACATT	cgtACTATAATAGAATCATACTCCTC	Yes
RELA_R	RELA	cgaTGTGCGTGTCTCCATGCA	cgtGTCCTTTTACGTTTCTCCTCAATCC	cgaCTGCGGCGGCCTTCC	cgtACGATCGTCTGTATCTGGCA	Yes
RPL13A_R	RPL13A	cgaGTATGCTGCCCCACAAAACCA	cgtACCTTGAGGGCAGCAGGAA	acgGGCCAGGCCGCTCTGGACCGT	cgtCCACCATCCGCTTTTTCTTG	Yes
RPLP0_R	RPLP0	cgaTAAACCCTGCGTGGCAATCC	cgtCCACATTGTCTGCTCCCACAA	cgaGACGCACCGCCGTGAT	tcgTGGATGATCTTAAGGAAGTAGTTGGACT	Yes
RUNX2_R	RUNX2	cgaCTGCACCAAGTCCTTTTAATCCA	cgtGACGTCATCTGGCTCAGGTA	acgCAAGGACAGAGTCAGATTACAGACC	cgtGAGGGGTAAGACTGGTCATAGGA	Yes
SIRT1_R	SIRT1	cgaCAGAACATAGACACGCTGGAAC	cgtCTCGTACAGCTTCACAGTCAAC	cgaAGGTTGCGGGAATCCAAAG	cgtTTGTATTTACAAATCAGGCAAGATGC	Yes
SMAD4_R	SMAD4	cgaACGCGGTCTTTGTACAGAGTTA	tcgCGATGACACTGACGCAAATCAA	acgAGCTGGGCGTGCACCT	cgtAGACCTTTATATATGCACTTGGGTAGAT	Yes
SMAD7_R	SMAD7	cgaGGATGGTGTGTGGGTGTACAA	cgtTTGATGGAGAAACCGGGGAAC	cgaGCAGCAGTTACCCCATCTTCAT	cgtCTTGTGTACCAACAGCGTCCT	No
SOD1_R	SOD1	cgaCTAGCGAGTTATGGCGACGAA	tcgTTAATGCTTCCCCACACCTTCA	cgaGTGTGCGTGCTGAAGGG	cgtCATTACTTTCCTTCTGCTCGAAATTG	Yes
SP1_R	SP1	cgaTCCAGGTGCACCCAATTCAA	cgtCCACCTGCTGTGTCATCATGTA	acgGGCCTGCCGTTGGCTATA	cgtCATCACCACCAGCCCCAT	Yes
SRC_R	SRC	cgaGGAGACAGACCTGTCCTTCAA	cgtTAGTTGCTGGGGATGTAGCC	cgaAAAGGCGAGCGGCTCCA	cgtTCCTGTGCTGAGCGAGTGG	Yes
STAT1_R	STAT1	cgaATGGGACCGCACCTTCA	cgtAACTGGACCCCTGTCTTCAA	acgGCAGCTCATTCAGAGCTCGTT	tcgCCTCTGAGGGTGCGTTGG	Yes
STAT3_R	STAT3	acgCATCTGCCTAGATCGGCTAGAA	cgtGGGGTCCCCTTTGTAGGAAA	cgaGGATAACGTCATTAGCAGAATCTCAACTT	cgtTTTTGCTGCAACTCCTCCAGTT	Yes
TNFRSF10B_R	TNFRSF10B	cgaTCCAGCAAATGAAGGTGATCCC	cgtTCATTGTCCATGAGGCCCAAC	acgCTGAGACTCTGAGACAGTGCTTC	cgtAGCGGCTCCCAGGAGT	Yes
TP53_R	TP53	cgaTCAGCATCTTATCCGAGTGGAA	tcgAGTTGTAGTGGATGGTGGTACA	cgaGGAAATTTGCGTGTGGAGT	tcgAGGGCACCACCACACTAT	Yes
TP73_R	TP73	cgaTGAAACGCTGCCCCAAC	cgtGTGACAGGGTCATCCACATAC	cgaGAGCTCGGGAGGGACTT	cgtTGCGAGAGATTATTGCCTTCC	Yes
TRADD_R	TRADD	cgaAGCAGAAGGTGGCAGTGTAC	cgtATCGCAGCTGCACGATCA	cgaCTCTGCAGGCTGCCTTGG	tcgGTCGCTGCGGTGGATCTTC	Yes
VHL_R	VHL	cgaAATGCCTGCCCATTAGAGAA	cgtGCTGCAATTCCCACTGAATTA	cgaTATCAGGAGAAGGTGGTGGCATT	cgtAACCTCCTTACATACAAGCTGTCCT	Yes
XIAP_R	XIAP	acgTCCATGGCAGATTATGAAGCA	tcgCCTCCACAGTGAAAGCACTTTA	cgaCGGATCTTTACTTTTGGGACATG	cgtCTTTATCACCTTCACCTAAAGCATAAA	Yes

## Sheet: Table S7 - MET Splice Assays
Assay name	Forward qPCR primer	Reverse qPCR primer	Kept
MET.1_R	acgTGAAATTCATCCAACCAAATC	cgaACCCATCAGAAGCTTCTACTTA	Yes
MET.2_R	acgTGAAATTCATCCAACCAAATC	acgTGAGAGGTTCTTTCCACCAA	No
MET.3_R	cgaTTAGTGCCCAGAAGTGGAA	cgtGCAGGCAGGACAAAAACATA	Yes
MET.4_R	acgCAGTTTTCTATTTTGCTTTGCCA	cgtGAATTCAGGTTTTTCCCAAC	Yes
MET.5_R	acgCCAACCAAATCTTTTATTAGTGGT	cgtGAATTCAGGTTTTTCCCAAC	Yes
MET.6_R	tcgGGTGGGAGCACAATAACA	cgtGAATTCAGGTTTTTCCCAAC	Yes

## Sheet: Table S8 - Raw Single-Cell
Cell	IGF1R_P	GPNMB_P	TP53_P	PLAU_P	HIF1A_P	HSPB1_P	CDKN1B_P	MET_P	AXIN1_P	EIF4B_P	NOTCH1_P	GLI3_P	TNFRSF10B_P	CDH1_P	IGFBP3_P	CAV1_P	XIAP_P	CSF3R_P	MGMT_P	TRADD_P	PXN_P	FADD_P	SOD1_P	EIF4EBP1_P	APC_P	GRB2_P	NPM1_P	MEF2C_P	MKI67_P	ICAM1_P	CCNB2_P	HMOX1_P	BIRC5_P	MIF_P	CCNE1_P	CASP8_P	IL6R_P	FAS_P	ABL1_R	ACTB_R	AKT1_R	APC_R	ATM_R	AXIN1_R	B2M_R	BIRC5_R	BMI1_R	BRCA1_R	CASP8_R
0h.01-1	15.0612	999	19.0994	16.3133	17.0498	14.8005	19.082	16.4866	13.642	12.9664	17.7012	17.0214	18.3239	13.2049	18.1474	12.461	14.7103	17.9237	17.0576	14.6159	18.0086	13.1814	13.4497	14.775	16.5086	15.4493	12.8415	18.5545	14.0181	14.9775	17.8945	16.8635	14.1865	13.2434	18.0466	17.4011	17.9868	15.0414	16.5608	9.26856	13.7355	999	999	999	13.5996	15.9143	17.8319	16.3088	999
0h.02-0	15.8162	20.2186	22.0989	16.9501	21.2367	17.6929	19.8354	17.0112	16.5546	16.5284	18.7975	19.4923	20.1814	17.6891	18.2194	16.3045	16.3607	18.3972	999	16.3357	20.803	14.8088	19.5427	15.9064	18.3217	17.0904	16.5093	18.5751	18.751	16.3255	18.1021	17.3227	20.5168	21.2477	19.3608	18.6941	18.3375	17.1506	999	999	999	999	999	999	999	999	999	999	999
0h.03-1	15.2759	18.4632	22.1092	16.6969	20.1519	14.7784	18.9306	16.2378	13.9209	13.2789	17.7382	17.6754	18.1039	12.8329	17.4219	12.9864	15.1488	18.9451	17.8363	15.1833	18.2745	13.5458	13.8362	15.2317	16.8913	15.2258	12.8289	17.945	17.7585	13.837	16.8817	17.7986	18.2509	13.578	16.4601	16.924	18.9478	14.0299	999	10.6259	14.718	999	17.7577	17.7315	15.4081	999	16.5493	15.4921	17.9757
0h.04-1	15.5871	18.0802	22.0915	16.9738	20.0642	15.138	17.1192	17.2645	13.9361	13.0727	18.1624	17.2715	15.4884	14.0572	18.0274	13.9889	15.2855	17.866	17.6421	15.3409	20.086	13.6058	13.5212	14.2972	17.0199	16.5631	13.0318	18.2643	16.414	15.7019	17.5533	16.8452	14.9965	13.2782	18.0871	18.1319	18.7543	12.3668	16.1525	8.21447	14.5267	999	17.4555	16.5888	15.0084	15.1538	16.5015	17.1651	19.0934
0h.05-1	15.2464	18.4802	22.0207	17.1027	20.0581	14.9635	19.9126	14.9316	14.3881	13.1014	18.6548	17.1528	18.6858	12.9453	17.5836	13.2451	15.2762	17.8528	17.2827	14.9813	20.0682	13.5105	13.6544	14.6417	16.7458	16.4442	12.9186	19.3151	14.9402	14.6741	16.9059	18.1231	14.8134	13.4488	17.5232	17.5508	18.7034	15.6855	15.5458	9.8475	14.6042	999	999	15.9869	14.8332	18.5406	999	16.7909	16.9072
0h.06-1	15.829	18.9014	22.107	16.6437	21.3297	14.9379	18.0876	16.6488	14.5975	13.4483	19.3886	18.2628	17.4401	14.2788	18.5209	14.1548	15.8798	18.3565	18.0686	15.4923	18.9216	13.5142	13.6569	14.7788	17.1693	15.8622	13.0574	18.8974	16.1055	14.6116	18.0873	17.2632	14.4282	13.574	19.0179	17.4517	18.4197	13.8953	999	9.57599	15.6578	999	999	999	14.9266	15.7343	16.5514	17.3373	17.1377
0h.07-1	15.192	18.3825	20.1374	16.9754	19.9063	15.148	18.1761	14.9182	13.4668	12.9998	18.1482	17.4894	18.7585	13.1081	17.6276	13.8998	14.8415	17.8576	17.4613	14.941	19.7608	13.1033	13.5187	14.645	16.9596	15.9174	12.4938	17.5162	14.295	15.339	17.0037	16.9698	14.3445	13.4064	17.9912	16.2228	17.4588	15.8357	15.8217	8.96676	13.4766	17.2071	999	17.1801	14.1633	15.0392	16.366	15.5502	999
0h.08-1	15.4893	19.2018	19.9723	17.0875	19.1055	15.1014	18.9909	15.8953	14.4882	13.6126	19.3397	18.3874	18.3377	14.7356	17.6596	15.3149	15.6239	18.0962	18.2028	15.3691	18.8664	13.9011	13.8221	15.3486	17.2129	16.9842	13.7546	18.8131	17.0794	15.636	16.7986	18.6033	15.0787	13.7415	18.3638	17.2557	19.3141	14.3837	16.8785	11.0553	18.1617	999	999	999	15.602	17.1743	17.3331	999	999
0h.09-1	15.4817	18.5452	20.5445	16.6074	20.0584	14.8527	18.5442	16.0482	13.5986	12.5401	17.6694	16.9581	18.652	12.7232	17.8481	13.1379	14.8101	18.0458	17.5996	14.9358	18.1158	12.9718	13.4315	14.774	16.0484	16.0111	12.5626	16.862	13.8467	15.3519	16.8301	17.096	14.3902	13.482	17.9692	17.1333	18.563	14.5596	15.9216	9.03002	14.2108	17.1801	999	16.5824	13.641	16.8135	17.2986	999	15.8097
0h.10-1	15.4695	19.2935	999	16.8539	20.8824	14.7862	18.5375	15.8016	13.7712	13.0643	16.9207	17.5337	19.3867	13.8996	17.7644	14.7866	15.0228	17.9305	17.8632	15.1678	17.9773	13.1578	13.6625	14.7948	16.2533	16.2322	12.964	17.8553	16.7549	15.5691	17.1681	17.0239	16.9444	13.4716	16.2034	16.8101	17.6565	15.1452	13.8752	8.38013	13.5007	999	999	15.4595	13.6346	17.4399	15.6383	15.4309	16.8594
0h.11-4	14.6252	18.3085	21.3983	16.925	17.6167	15.2055	19.0173	15.6306	12.5067	12.8015	17.5907	16.9065	17.3405	12.2544	16.9408	11.4385	13.9459	17.8886	16.5244	14.6917	16.6948	12.2427	13.6011	14.2136	15.5271	13.8781	11.577	18.1607	13.4877	13.8253	16.2664	16.6218	14.879	13.3477	16.2465	15.8235	17.8656	15.3852	14.0253	7.39586	11.7745	15.8614	16.2755	15.0752	11.7835	13.5696	13.8829	14.793	18.2072
0h.12-1	15.3019	21.8039	19.9791	16.9986	19.4722	14.8557	17.9395	15.6919	13.8316	13.1688	18.0915	18.4981	18.6073	12.876	18.0758	13.3503	15.0136	18.176	17.2908	14.9	19.023	13.4998	13.6392	14.8573	16.8844	16.3713	12.4678	17.9532	16.6037	15.0547	17.1444	17.5135	18.9945	13.3494	18.1704	16.9694	18.6337	15.9458	17.1983	10.2205	13.8875	999	999	16.1607	14.9272	999	16.8052	999	17.9306
0h.13-1	15.7639	18.3351	19.9612	16.2289	17.3034	14.7785	17.5208	16.908	14.8323	13.5536	21.2491	18.791	22.0648	12.9963	17.8066	12.3974	15.7955	17.1481	18.2919	15.3776	20.2739	13.9507	13.7434	14.9331	16.6182	16.0994	12.8017	18.6443	17.7664	15.0598	17.2183	17.7172	18.5628	13.2968	18.4213	17.2419	18.279	16.2975	17.7963	10.7532	16.1814	17.5886	17.1729	999	999	999	999	999	999
0h.14-1	15.4449	18.4446	20.7026	17.0135	21.0155	14.8642	18.6942	16.4756	14.65	13.5201	18.6659	18.9664	19.3924	13.6942	18.1766	12.1965	15.6948	18.2415	17.2477	15.262	19.5781	13.6973	13.8114	15.1374	17.0117	15.7275	12.36	17.728	18.0806	15.4028	16.92	17.1713	17.492	13.4177	16.5995	16.9347	18.0767	14.0786	15.8274	10.3739	16.1811	999	999	999	14.9096	999	17.5928	999	999
0h.15-1	15.6825	20.5459	22.1148	16.7163	18.9823	15.055	18.6806	16.0688	14.0741	13.3486	17.6788	17.8993	19.056	14.8397	18.4529	14.1199	15.3589	18.0208	17.846	15.2191	19.0365	13.5285	13.559	14.4999	16.7637	16.2379	12.7231	17.0426	14.4562	15.3366	17.4013	17.4585	14.071	13.6644	18.2989	17.0307	17.9531	15.6524	16.9366	10.0703	14.5956	999	999	15.7099	14.5073	14.9657	17.1453	999	17.9277
0h.16-0	15.5085	19.0471	20.2206	16.7316	21.176	16.5381	18.7995	16.5586	15.4481	15.9946	18.0668	19.4182	21.8504	16.5264	17.099	16.5755	16.5529	19.4465	999	15.323	23.2675	14.4696	18.7526	14.7903	18.2113	16.6187	15.4809	17.4373	17.6732	16.1069	17.1438	16.9139	19.0053	18.4122	18.4332	18.5143	18.5157	16.7258	999	999	999	999	999	999	999	999	999	999	999
0h.17-1	15.157	19.258	20.4333	16.7135	19.2166	14.8011	18.4833	14.4969	14.1462	12.9222	17.6044	17.5704	18.3714	12.8376	17.2654	13.8917	14.9309	17.9205	17.7866	14.8651	18.7958	13.551	13.4454	14.5942	16.7315	15.9969	12.8226	19.1657	18.2769	15.206	17.2799	17.6621	16.8288	13.2077	16.9984	17.214	17.7889	15.8982	15.6061	9.48805	13.7283	999	17.358	999	999	999	15.8033	999	999
0h.18-1	15.1677	19.1455	21.238	16.5476	18.4703	14.839	17.5481	16.1117	13.8299	12.9466	17.794	18.1661	18.1599	12.6153	17.4052	13.3756	14.7648	17.9303	16.5937	14.6203	18.0385	13.2705	13.3902	14.4491	16.5845	15.8875	12.1038	18.0437	16.5715	14.3326	16.9838	16.7666	14.3523	13.247	17.4936	16.9256	17.5215	15.8929	14.7412	8.42859	13.3145	16.1906	999	15.6802	14.7645	15.5146	15.6159	16.9535	999
0h.19-1	15.0068	18.8836	19.8143	16.255	20.4863	14.8538	18.1532	15.9805	12.7368	12.8289	17.3061	17.0303	17.7097	12.8555	17.6381	12.4862	14.323	17.8386	16.7919	14.8576	17.5524	12.7192	13.4069	14.3716	16.2024	15.8601	12.4462	18.2325	13.6968	15.1557	16.9086	16.78	13.5417	12.9597	18.7827	16.2849	16.8337	14.6592	15.4119	7.69155	12.7186	16.4393	999	15.5194	12.443	14.3118	15.6087	999	999
0h.20-1	15.0758	19.8036	20.9429	16.5355	19.7944	14.8349	19.3079	15.3466	13.642	12.9262	18.6361	17.3688	19.0362	13.5852	17.5703	13.1026	14.4773	18.8767	17.7508	15.0268	18.5695	13.076	13.5317	14.2207	16.2871	16.5908	12.8206	18.0073	14.4561	15.1446	16.2595	16.725	15.9638	13.0892	16.5314	16.5017	17.8317	16.4387	16.0581	7.81789	13.414	999	999	16.4535	14.0646	16.4726	17.8476	15.3989	999
0h.21-1	15.226	18.8314	999	16.4646	20.7609	14.5151	18.7128	15.1061	13.7944	12.8725	17.7414	17.2338	18.0882	12.9012	17.198	13.9088	14.7721	17.9774	16.7166	14.8679	18.2711	13.6633	13.5102	14.1648	16.5779	16.0742	12.6354	18.4247	16.1319	14.4658	16.6338	16.7942	17.365	13.153	17.4889	16.9394	17.605	15.3321	15.7039	9.30273	13.5872	17.1638	999	17.5238	15.0821	17.8209	16.4584	999	17.7391
0h.22-1	15.2975	18.2107	21.4669	16.9012	19.6921	14.9085	18.0431	16.0931	14.8416	13.6332	18.1428	17.7898	19.9679	14.2071	17.2129	14.6833	15.6274	17.9576	17.7212	14.9299	19.5045	13.9063	13.5335	14.7059	16.8684	16.4064	13.2939	18.0954	15.3269	15.4114	17.2234	16.6208	13.6184	12.9202	17.6359	16.4754	17.6558	16.3275	999	13.3256	17.7526	999	999	17.9481	999	17.9	999	999	999
0h.23-1	15.6007	19.4584	20.8636	17.0444	20.7797	15.2712	19.7782	15.9849	14.7005	13.1705	19.1875	19.6719	19.6389	14.0162	17.4765	16.1921	14.8442	18.2883	17.7021	15.3918	22.4921	14.088	13.6655	13.996	16.6521	15.8178	12.5765	18.1656	14.0521	15.3893	17.0182	17.2609	16.5714	13.2544	17.5307	17.6061	17.3995	16.0392	999	9.54445	15.5114	17.3242	999	999	14.3866	17.2199	999	999	999
0h.24-1	15.5278	18.2413	20.019	17.408	21.0542	15.1545	18.2238	16.1664	15.0862	13.5636	18.2107	18.7071	18.6123	15.3635	18.0231	16.0169	15.0818	18.7931	17.3862	15.324	18.9004	13.795	14.0664	14.564	17.3394	15.5505	13.3922	18.4978	17.284	15.5866	16.8382	17.5048	19.3924	13.6927	15.8536	16.852	17.2783	15.6739	16.9953	12.0039	17.4348	999	999	17.7811	14.4853	999	999	999	999
0h.25-1	15.664	19.1053	20.0231	17.4112	19.2453	14.869	18.2034	15.2233	14.7336	13.611	18.3347	17.994	19.9246	13.7298	17.9509	15.3732	15.7004	17.5698	17.3442	14.8462	19.727	13.9828	13.8254	14.7657	16.9726	16.23	12.5709	17.3174	16.4354	15.1475	16.8392	17.3649	18.6212	13.2605	17.2555	16.7294	17.111	16.687	16.2012	11.4343	17.4331	999	999	17.5987	999	999	999	999	999
0h.26-1	15.0942	18.4541	21.5747	16.4662	19.2882	14.9511	18.3423	16.3623	13.9647	13.2123	17.6368	18.2809	20.1331	13.9335	17.7029	13.2183	14.741	17.9624	17.2959	15.1641	20.5283	13.4403	13.3744	14.5028	17.0722	16.3336	12.924	17.9035	16.6643	14.8963	16.7053	16.8508	17.1033	12.9896	999	16.7336	17.8238	15.9117	999	9.78265	13.418	999	999	17.4822	14.3119	999	999	999	16.1469
0h.27-1	15.2962	18.6542	20.4031	16.474	18.735	14.9497	17.9724	16.052	15.996	16.0311	18.2223	18.7602	17.4851	14.8099	17.7598	12.4468	15.8274	18.0071	23.2302	15.2383	21.0218	14.4333	15.4575	14.6386	17.2826	16.6252	14.1279	18.6158	16.1504	13.7683	16.8202	16.8515	19.0849	17.4573	17.7866	18.4528	17.3581	14.2944	999	15.1398	999	999	999	999	999	999	999	999	999
0h.28-1	15.3566	18.7591	19.5589	16.1181	19.1752	14.6607	19.0343	16.6074	14.4216	13.0843	17.6191	17.9593	18.6069	14.1887	17.7679	15.6278	15.285	18.0567	17.6991	14.7286	18.4772	13.6532	13.46	14.5618	17.2867	16.475	13.0327	19.2992	17.1352	14.3512	16.5302	16.4631	18.2192	12.949	17.1372	17.2959	16.6543	15.8219	15.7448	9.1456	15.0431	999	999	17.1768	16.0451	999	16.7256	999	999
0h.29-1	15.4266	19.2542	999	16.5678	18.9132	14.8685	20.8347	16.0345	13.6361	12.8676	18.0045	17.3782	17.5166	12.8754	17.4844	13.8198	14.7318	17.8982	17.2453	14.6421	18.3577	12.9985	13.4166	14.3816	15.9081	16.1415	12.8544	17.7232	14.7086	14.726	14.8623	16.4689	14.7174	12.9841	17.6601	16.8881	17.4561	15.7293	15.0959	8.18447	12.5432	999	17.7099	16.8885	14.5047	14.4162	999	999	17.7248
0h.30-1	15.0245	18.2929	22.2993	16.1458	21.2996	14.7583	18.1848	14.0274	13.5257	12.8805	17.0378	17.3823	19.404	13.4952	17.4941	15.5853	14.7904	18.8486	17.6277	15.2731	17.7556	13.612	13.2679	14.4037	15.7629	15.8698	12.7622	18.0127	15.8828	14.9293	16.4347	17.0958	16.6709	13.1014	16.6683	16.8797	17.1341	16.7732	999	8.96045	13.0525	999	999	16.6002	14.8525	17.3207	17.561	16.7322	999
0h.31-1	15.2785	19.9517	20.0616	16.577	17.9913	14.8143	17.4556	16.2013	13.9243	13.0359	17.9326	17.8466	17.9017	13.4961	17.3329	14.5588	14.7146	17.5188	17.3776	14.8964	18.7931	13.2392	13.4361	13.8726	16.397	15.3183	12.5102	17.7244	14.8226	14.9494	17.4942	16.8441	17.0386	13.2508	17.1126	16.6022	17.3282	13.7113	17.4158	9.99794	13.8195	999	17.4802	17.6695	13.0306	999	999	999	999
0h.32-1	15.0174	18.6219	23.4669	16.3347	19.8744	14.6425	17.7232	16.5117	13.7378	12.9653	17.9251	17.6092	18.0818	13.6192	17.2712	14.7613	14.3939	17.4766	17.4403	14.9891	18.4304	13.1515	13.4336	13.516	16.5542	15.226	12.6081	18.2506	16.2667	14.358	16.6731	16.7947	16.2482	12.8295	16.6296	16.306	18.5505	15.2746	16.4637	9.41017	13.9626	999	999	16.7141	14.0415	16.1572	17.3269	18.8838	999
0h.33-1	15.7603	19.0685	20.1483	16.7389	19.0505	15.3686	18.4554	16.8753	14.523	13.4763	18.9624	17.9319	20.9288	14.5135	16.9803	13.6654	15.4704	19.0374	18.2707	15.3588	19.656	13.8876	13.6872	14.624	17.1564	15.823	12.9348	17.1782	14.6928	15.711	16.8775	17.5724	17.0872	13.8331	20.0113	18.1672	18.412	15.3579	17.0357	10.2168	17.3559	999	17.6113	999	16.2243	18.6326	999	999	999
0h.34-1	15.0196	18.6596	20.9005	16.4213	20.2968	14.9318	18.8769	15.3358	14.0405	13.2207	17.1703	18.3824	18.5119	13.335	17.4917	13.9175	15.2408	17.7938	17.8367	15.2152	18.6734	13.4346	13.6742	14.4281	16.9527	14.0403	12.5439	18.1209	16.77	14.1752	16.9591	17.4038	18.7599	13.3779	16.2064	16.4782	17.6475	13.3382	999	9.57885	13.7182	17.1373	999	16.3641	14.0884	999	17.0923	999	999
0h.35-1	15.0859	18.4221	20.8168	16.4359	19.4782	14.9048	19.9657	16.3089	14.3348	13.5573	17.9612	17.9836	18.0752	13.5403	17.6771	13.6633	15.218	17.3211	17.7554	15.1334	19.6453	13.6294	13.4855	14.7374	17.3921	16.1865	12.4592	18.0581	15.0812	15.101	16.8871	17.2994	15.3575	13.5352	18.0844	16.9417	17.2838	16.0831	999	10.3157	15.1623	999	999	17.3955	15.6703	18.8854	999	999	999
0h.36-1	14.819	18.014	20.8944	16.1244	19.8325	14.4843	18.8598	16.1759	14.4699	12.9499	16.639	17.4331	18.9141	14.7667	17.9419	14.5719	15.1518	18.56	17.055	14.7145	20.989	13.3267	13.3052	14.1698	16.1806	16.0366	12.9017	17.9757	16.043	14.2689	17.3969	16.8818	13.2243	13.0761	19.8851	18.0506	17.5213	15.3221	15.3273	8.79367	14.2022	999	999	999	14.4693	15.8436	16.4849	15.4912	17.7482
0h.37-1	14.5659	18.3451	21.5634	16.2748	19.1182	14.5538	19.8898	15.9822	13.8369	12.7287	17.2681	17.3383	18.4387	12.8514	17.6372	14.9267	14.4309	17.6536	16.8711	14.4058	18.272	13.0529	13.1126	13.988	15.7565	15.8237	12.0714	16.6016	13.5352	14.1517	16.4043	16.39	15.9658	12.754	16.5366	17.0336	17.8746	16.0466	16.9995	8.46763	13.062	999	999	16.1428	13.1479	17.0856	16.4706	999	19.0959
0h.38-1	15.0221	17.9802	20.4967	16.7201	21.372	14.5847	20.1463	16.1072	13.8614	13.34	17.6337	17.8201	19.6412	13.7932	17.7932	13.6733	14.869	17.8989	17.2018	15.2205	20.3367	13.4573	13.5545	14.9049	16.8849	15.9586	12.9274	17.1255	14.4392	15.0523	15.7334	17.2304	15.9067	13.3102	18.7847	17.094	17.1705	14.6724	15.4276	8.26114	15.1769	999	999	15.9045	14.5258	15.7466	999	999	19.3304
0h.39-1	15.6396	18.9714	20.9358	17.0306	18.9504	15.2128	19.5418	15.6082	15.0986	13.4951	18.1961	17.6726	19.3425	13.8922	17.7761	14.1079	15.6881	18.5553	17.7647	14.9828	19.5659	13.89	13.8146	14.8039	17.3344	15.9383	12.7632	17.6678	16.0048	14.8328	16.9486	18.0833	18.1137	13.6561	18.2575	18.0073	17.6221	15.7688	999	11.5781	15.4443	999	999	17.7206	15.2555	999	999	999	17.0538
0h.40-1	14.5804	18.9849	18.6743	16.0372	21.2041	14.8619	19.8149	15.3251	13.9793	12.9493	19.1139	17.1125	22.1403	14.006	17.1369	15.4997	14.7619	17.7437	17.3858	15.245	18.571	13.7945	13.4005	13.9797	17.1507	16.3691	12.5565	17.4691	16.4238	14.8229	16.6091	16.9748	17.0097	13.4909	16.9515	17.4213	17.9572	16.1081	15.8232	9.30417	13.5542	999	999	999	14.6385	18.6025	999	15.2909	16.4133
0h.41-1	15.381	19.0532	21.701	16.3858	20.1926	14.8052	19.4306	16.6927	14.5515	13.7551	17.0897	18.7081	18.225	14.8872	18.4907	13.8686	15.6558	18.247	17.6603	15.4675	20.3585	13.82	13.7209	14.6021	17.7408	16.3177	13.3001	18.3967	17.5074	15.3126	17.7943	16.7857	18.4874	13.462	18.2111	17.4066	18.4895	15.2522	999	10.9535	16.6577	999	999	999	999	999	999	999	999
0h.42-1	15.0844	18.0038	21.6329	16.2017	19.7904	14.7686	18.3337	16.1903	13.85	12.8194	17.6026	17.4693	17.1913	12.88	17.671	13.6624	15.0255	17.8243	17.4079	15.4607	18.0911	13.371	13.5756	13.8853	16.8654	16.0048	13.2331	17.843	15.6408	14.9643	16.8475	16.8034	16.7261	13.4964	17.1562	17.0909	18.2621	13.5016	15.9791	9.65872	13.5243	999	17.7716	999	15.4947	17.6786	16.4419	16.5136	999
0h.43-1	15.4887	18.8403	20.5139	16.5877	18.8666	14.9068	18.5488	15.2143	14.3722	13.1351	18.6209	17.3032	19.5736	13.668	17.664	15.9502	15.0685	19.1382	17.7185	14.9951	18.8247	13.86	13.5746	14.5837	17.0453	16.143	13.0633	17.4648	14.8201	15.4239	17.5335	16.4493	14.8458	13.4155	20.9154	16.5309	18.4108	16.4448	16.4314	10.2265	14.1428	999	999	17.875	15.5541	17.3819	999	999	999
0h.44-1	15.8945	18.854	19.4787	16.7823	18.8522	15.0398	19.4119	15.3851	14.8019	13.5509	18.1567	18.3502	19.2746	13.7911	17.8288	14.9	15.1378	18.2594	17.227	15.3192	18.8525	13.9763	13.7699	15.0228	16.7574	16.4952	13.066	18.2416	17.2058	14.7439	17.4564	17.2802	18.1306	13.1185	17.4818	17.0422	18.2577	12.3306	16.6953	9.98538	14.0737	15.8506	17.3946	999	14.1151	999	17.6852	16.6189	17.4099
0h.45-1	15.7342	19.6585	21.343	16.7704	20.3583	15.2056	18.3336	16.2234	15.5167	13.5965	18.1934	18.2707	19.5371	14.2011	18.0855	15.9857	15.6553	18.1226	17.6214	15.6307	19.5564	14.2601	13.86	15.0507	17.5537	16.696	12.9359	17.9563	13.952	15.3373	17.7366	17.242	16.0299	13.7375	18.0984	17.7137	17.4355	15.3999	17.8662	10.5869	16.6544	999	999	17.646	17.1519	999	17.8634	999	999
0h.46-1	15.5963	19.0102	19.8386	16.7268	19.8419	14.7374	19.1691	16.464	14.5574	13.172	17.8014	17.704	19.1565	13.2586	16.3343	12.2382	15.246	17.8433	16.9702	14.9928	20.7163	13.5021	13.427	14.3715	16.4329	16.51	13.0956	18.2825	17.1622	14.1938	17.3289	16.3824	18.6275	13.1314	17.2847	17.1564	17.5044	16.2185	17.6317	10.2709	15.1934	999	999	999	15.9268	999	999	999	16.7727
0h.47-1	15.3776	18.372	21.5257	16.5782	19.3465	14.9174	19.1249	16.4649	14.695	13.5181	17.9869	18.1768	20.4823	13.9569	17.7339	14.5504	15.4008	18.0015	18.1112	15.1319	19.4572	13.9806	13.4888	15.1614	17.058	16.6619	13.1239	17.3412	16.4851	15.0585	17.0218	17.2404	15.4426	13.5591	17.7328	17.3418	17.5397	17.0178	999	11.0817	15.1112	999	999	999	16.2819	999	17.4536	999	999
0h.48-1	14.8057	18.864	21.0591	16.3492	18.1485	14.6676	18.2468	16.1975	14.8755	13.164	18.5068	17.098	18.4752	13.4359	17.5814	13.6535	15.3637	17.5659	17.3385	15.076	19.2899	13.8922	13.359	14.6334	17.1629	16.4394	12.8462	18.3277	15.7816	14.9442	17.0414	16.5116	16.1916	13.2642	18.3502	16.6367	17.9797	15.9504	999	10.2141	16.0382	17.5187	999	19.6146	15.6791	999	16.353	999	999
0h.49-1	15.3328	19.2843	22.039	16.2249	19.6421	14.8934	18.3614	14.4449	13.9215	12.6924	17.7623	17.443	18.4558	14.6913	17.963	14.0521	14.9878	18.6775	17.3945	15.122	18.9708	13.3175	13.2316	13.915	16.378	15.2982	13.0452	17.4757	16.143	15.1226	16.6819	18.3078	16.3517	13.3274	17.5044	18.1726	17.8821	15.2245	16.1006	9.60224	14.9825	999	999	999	15.6441	15.7581	17.5676	15.243	999
0h.50-1	15.623	18.5329	20.5084	16.6793	20.8303	14.8869	20.0555	16.0154	14.3366	13.1112	17.8018	17.7326	18.3419	13.6133	17.5542	11.6489	15.3364	18.3427	17.3894	15.0869	18.7426	13.2717	13.4981	14.5846	17.5487	15.5555	12.7825	17.4803	15.0876	14.5658	17.0811	16.7946	17.1519	13.4525	17.0498	17.2241	17.8395	15.4131	17.1432	10.288	15.1072	999	999	999	15.03	16.7489	18.3557	16.1527	16.9228
0h.51-1	15.26	18.2644	21.1249	16.6331	20.6797	14.7757	17.7759	16.1162	14.0624	12.8386	17.63	18.5201	18.5188	13.1266	17.7107	15.3718	14.9766	18.3218	17.1268	14.4282	18.0202	13.2839	13.381	14.3837	16.3928	16.152	12.5375	18.2609	15.1812	14.4598	17.0048	18.1295	13.865	13.2162	18.217	16.2878	17.7628	16.1229	16.2072	8.85394	14.1403	999	999	999	16.8063	14.6044	17.8859	999	999
0h.52-0	15.3935	18.5341	19.8231	16.7036	18.87	16.2666	21.3939	16.4106	16.7967	15.7525	20.4692	19.0034	999	15.7045	17.1454	16.7988	16.3313	17.4306	21.0994	15.6487	999	14.518	19.4433	14.6253	17.2089	16.6399	16.3854	17.8608	18.2897	15.5721	16.5865	17.0978	19.4218	20.3422	19.073	17.8815	17.6954	17.2071	999	24.5198	999	999	999	999	999	999	999	999	999
0h.53-1	15.7054	18.5344	20.7606	17.0793	22.4237	14.8628	18.055	15.6737	15.0314	13.4926	17.63	17.9882	17.8353	13.5105	17.44	13.2505	15.3724	17.859	16.9879	14.8587	20.9539	13.819	13.5711	14.4139	16.8089	15.9879	12.6606	18.2449	17.6687	15.4346	16.6731	18.0761	21.2537	13.5248	18.1007	17.2142	18.9583	16.9462	999	11.4912	15.7383	999	999	999	16.0393	999	999	999	999
0h.54-1	15.3078	22.7601	23.6662	16.5508	18.432	14.601	17.6905	15.4273	13.8363	12.8956	17.745	16.8424	18.6742	12.6159	17.6728	12.8577	15.0233	18.217	17.1268	15.0169	18.6469	13.3659	13.4028	14.2955	16.5309	16.1634	12.7289	17.627	13.2696	14.57	17.2265	16.782	15.7967	13.3183	17.8102	16.8107	17.9054	16.5714	16.7452	9.57278	14.4341	17.4106	999	15.8473	14.3919	999	16.9984	999	999
0h.55-1	15.25	18.9529	19.8462	16.9348	20.3606	14.9992	19.4978	15.9605	14.2664	13.1967	17.4147	18.4919	18.2257	13.2252	17.543	14.5933	15.1654	18.4754	17.1653	15.0862	19.5019	13.6171	13.6442	14.709	16.5856	15.9387	12.3106	18.0028	14.1025	15.3043	16.9387	17.2809	15.1471	13.4694	18.4347	17.504	18.6801	15.6976	999	9.48884	13.7475	999	999	999	16.0666	16.1988	16.3064	999	999
0h.56-1	15.3694	18.8374	21.5795	16.7962	19.4412	15.1655	17.4157	16.1019	13.5557	12.9628	18.1895	17.0468	18.365	13.0179	17.9819	13.7788	14.8187	18.7842	16.9018	15.2022	17.6581	13.3053	13.6173	14.4506	16.142	15.9719	12.772	17.6802	13.5793	14.6449	17.0077	16.6997	13.8083	13.328	18.7352	17.3325	17.4833	14.6876	15.6132	8.72535	13.3429	999	999	16.3348	15.2207	15.8074	16.9139	999	999
0h.57-1	15.3496	18.9668	20.1278	16.4001	19.5633	14.815	21.0256	16.1152	13.719	13.3504	18.71	17.9332	20.3221	13.6657	17.7774	14.5063	15.1105	17.971	17.0384	14.9556	20.0734	13.4458	13.6827	14.3944	17.6809	16.6746	14.4412	18.3578	14.4045	15.5679	15.8729	17.2448	15.8964	13.1765	18.6877	16.7645	17.5441	15.9186	15.2903	8.93001	13.875	16.38	999	16.8405	14.3204	14.2508	16.7154	17.207	999
0h.58-1	15.0406	19.2939	21.8613	16.6409	19.0943	14.8063	18.9185	15.3449	14.5178	13.2904	18.2084	18.5698	19.624	13.5808	17.5287	14.0588	15.395	17.6766	17.6718	15.2811	18.4072	13.8217	13.5355	14.539	16.6533	15.608	12.8561	17.4658	16.7416	15.4891	17.0923	17.3826	18.4513	13.5169	19.2382	16.5015	18.4401	15.9199	17.5005	9.86421	15.6533	999	17.7492	999	17.2429	999	16.5777	999	17.6156
0h.59-1	14.8106	19.7627	18.9961	16.67	20.4061	14.6909	19.3683	16.9678	14.2384	13.2514	18.3015	17.4111	19.4073	13.266	17.874	14.5028	15.1355	18.2832	17.6718	14.9957	18.4491	13.6221	13.616	14.6413	17.1572	15.6651	12.7438	17.0171	16.1834	14.8414	16.779	17.6442	17.2828	13.2815	17.116	17.3406	17.4626	16.0232	17.763	11.2508	14.5813	999	999	999	15.2774	999	999	17.0712	999
0h.60-1	15.6465	18.6564	19.5994	16.6535	19.2733	14.772	19.3244	15.7929	13.2432	12.8218	18.0976	16.9815	17.9421	13.2629	17.8002	13.5675	14.4024	18.1085	17.1802	14.6977	18.1092	12.8783	13.4294	14.4809	16.5245	15.5536	12.4579	19.1581	13.0666	14.3624	17.7364	17.258	14.2284	13.3781	17.2119	16.1356	17.3726	13.6131	15.5686	8.72827	13.3799	999	999	17.0675	12.5546	15.6523	16.0735	15.4317	999
0h.61-1	15.2594	19.6731	20.1627	16.6262	18.5857	14.653	18.2998	15.8166	13.4466	12.9111	18.4025	17.2268	17.7286	12.9573	17.0976	13.1996	14.7109	18.8988	16.9293	14.4866	17.7414	13.0684	13.6178	14.1472	15.887	15.7792	12.4014	17.6448	15.9061	15.0765	16.6923	17.1841	16.1666	13.1914	17.1349	17.0985	18.1935	14.4214	15.0746	8.4765	12.8656	17.6256	999	999	14.3665	14.5757	17.347	15.3078	999
0h.62-1	15.3033	19.815	20.7692	16.6445	19.3292	14.882	18.2396	15.8813	14.483	13.3907	17.7891	17.6765	18.383	14.1919	17.6261	14.279	15.167	17.9156	17.2511	14.8741	19.3287	13.8202	13.5664	14.8493	16.7447	15.8356	12.5526	18.6536	15.4002	14.8187	17.2259	17.501	15.8481	13.4272	18.6884	16.8828	17.6988	14.7998	999	10.1637	14.3985	999	999	999	17.0805	16.8085	16.0471	999	999
0h.63-1	15.388	17.4948	20.6154	16.3313	34.2776	14.9614	18.6454	16.5512	14.6546	13.4448	17.4064	17.9313	17.9355	14.0331	18.2072	15.5561	15.6333	18.5509	17.947	14.9652	21.2184	13.8224	13.7023	14.6878	16.8376	15.9873	13.4249	17.9113	17.7872	14.9202	17.1816	17.7277	14.6177	13.4695	18.4895	17.1359	18.3682	15.5761	17.175	9.62278	14.9434	23.259	17.4231	17.4269	15.3778	15.228	16.7623	999	999
0h.64-1	15.2406	19.6573	20.5811	16.6478	19.0434	14.8676	19.1382	15.6775	14.2771	13.0737	17.7758	16.917	17.7689	13.506	17.2207	14.2025	15.0962	17.5598	17.3179	15.3304	18.3335	13.5559	13.5346	14.3646	16.4861	15.4882	12.7359	18.0159	14.5669	14.9118	16.1949	17.2636	16.6446	13.3587	16.9921	17.5523	17.8263	15.1226	17.3738	9.61121	14.7074	999	999	16.2993	16.8774	15.3939	999	999	16.376
0h.65-1	15.2069	19.1056	22.4383	16.5865	20.2836	14.9972	19.224	16.1499	14.2293	13.167	18.4677	17.824	18.4887	13.8979	17.3764	14.1806	15.4353	18.3227	16.7187	14.757	17.656	13.7659	13.583	14.4223	16.7834	16.7326	13.0839	17.0558	17.1389	15.0813	16.9111	17.2105	21.7858	13.7136	16.5901	16.9917	18.9058	12.4638	999	10.2236	14.3942	999	999	17.3933	15.5593	999	17.5173	999	999
0h.66-1	15.3202	18.6455	19.1549	16.8811	19.4504	14.5915	18.7872	15.381	13.7765	12.9502	18.3848	17.382	19.6247	13.1857	17.5086	12.6307	15.1041	18.6168	16.9011	14.7751	18.2515	13.2247	13.4074	14.501	17.0064	15.2098	12.4788	17.7221	14.0939	14.9907	17.2821	17.7531	14.2776	13.0115	18.5266	16.6917	17.2903	15.3703	999	9.47666	13.7845	999	999	999	15.7271	16.7143	17.7925	14.8631	999
0h.67-1	15.2267	18.5079	19.8377	16.4669	20.2261	14.9795	18.5605	16.7685	14.4656	13.3382	18.2137	17.9857	17.9305	14.5992	17.1959	13.6002	15.1054	17.7973	17.3641	15.0659	20.4186	13.558	13.6228	14.5466	17.1109	16.6095	13.2479	17.6202	16.2115	14.7546	17.2714	17.1503	18.4921	13.6335	19.1747	19.08	18.3533	13.1812	17.0989	11.0001	15.7377	999	999	999	15.4331	999	16.6986	999	999
0h.68-1	15.0797	18.595	19.044	16.6494	20.5734	14.8665	19.9292	16.5731	14.1013	13.2153	17.5734	17.8375	18.4148	13.107	16.9445	13.6253	15.2933	17.9772	17.212	15.075	18.4466	13.5423	13.4952	14.7771	16.652	15.7517	12.7661	17.269	14.2177	14.7298	17.5503	16.7139	13.6966	13.3829	18.6332	17.3752	17.7492	15.9128	17.7436	9.54023	14.1281	16.3514	17.2563	17.3107	16.163	15.5249	999	21.4171	19.4287
0h.69-2	14.6084	18.8445	19.7791	16.0296	15.3165	14.6276	16.9994	13.7516	13.9313	12.7957	17.2679	17.2671	17.53	12.4907	17.7593	13.8199	14.5506	17.6833	16.4159	15.1225	17.8395	13.4585	13.4262	13.7713	16.5699	15.9723	12.0031	17.589	15.8905	14.1244	16.7706	16.269	20.4186	12.9768	16.3753	17.5221	17.9286	13.6366	15.9491	9.4862	13.3624	999	999	999	15.0298	999	999	999	999
0h.70-1	14.9282	18.646	20.169	16.263	18.5974	14.9475	18.006	15.6118	14.0355	13.2742	17.938	16.9804	18.8646	13.2648	17.5709	13.2386	14.9553	17.6986	17.145	14.792	19.862	13.4592	13.4343	14.7283	16.7264	15.8907	12.7885	17.9866	16.11	15.1454	16.785	17.0406	18.6463	13.1852	17.057	17.3055	17.4868	15.485	15.9013	10.0886	14.7308	17.5952	999	999	15.1179	17.7671	999	17.0804	17.8671
0h.71-1	15.2958	19.3514	20.9809	16.8182	19.3202	14.8643	18.3731	15.9237	14.6124	13.4372	17.893	17.5326	17.4814	13.4277	16.484	11.8521	15.4235	18.712	17.8279	15.0745	18.6887	13.839	13.5991	14.9424	16.7554	15.6736	12.7239	17.6974	16.6246	15.0924	17.2888	17.4642	18.4961	13.3574	18.8854	17.0806	17.9606	14.4487	17.9152	11.3648	15.826	999	999	999	15.1316	999	17.6148	17.0227	999
0h.72-1	15.1502	18.614	21.0995	16.6472	22.1426	14.6723	18.776	15.2099	14.6962	13.3459	18.303	17.9893	18.2812	13.5618	17.2517	14.3575	15.2978	18.5492	17.3138	15.3279	18.7044	13.6653	13.3817	14.4325	17.094	15.8628	12.3866	17.8262	16.7224	14.3005	16.8783	17.089	19.0568	13.3711	16.8815	16.5771	17.0232	16.8856	999	11.6939	16.4392	999	999	999	16.1332	999	999	999	999
0h.73-1	15.5357	19.9628	999	16.6558	19.1567	15.0823	21.4619	16.0216	14.295	13.4933	18.2165	17.569	18.2107	13.5459	18.0408	16.1438	15.5451	18.4773	17.3767	14.9296	20.5302	13.879	13.6627	14.2533	16.8839	14.6234	12.3386	17.0757	13.0577	14.9492	16.7915	17.3879	14.5986	13.1452	18.3342	16.766	17.2478	14.8514	17.8449	9.97499	15.2025	16.9341	999	17.4705	16.3455	18.4217	16.9631	999	999
0h.74-1	15.4601	20.3907	19.4722	16.8155	19.4909	15.2306	19.2499	16.2209	14.38	13.2591	17.4431	17.4586	20.1326	13.0107	17.9195	14.877	15.762	17.907	17.8326	15.2889	20.7562	14.1822	13.7402	14.3822	16.6929	15.9691	13.0152	18.0308	16.5056	13.9854	16.4589	17.5673	16.5157	13.5095	18.4188	18.2263	16.8805	16.641	17.4764	10.2822	14.8773	999	999	17.5085	15.5739	17.9139	999	999	17.699
0h.75-1	15.5711	18.9831	21.1233	16.7903	19.5762	14.8209	17.6972	16.2696	15.0984	13.6731	18.6514	18.7599	18.9876	15.2968	17.274	15.2591	15.0617	18.2481	17.701	15.3527	20.7662	13.8875	13.764	14.5284	16.9875	16.017	13.3605	16.9915	16.735	15.3272	16.9804	17.7916	19.2135	13.4558	18.1873	17.5102	18.4448	14.4511	16.6246	11.8955	16.9004	999	999	17.5293	15.663	999	999	999	999
0h.76-1	14.8746	18.1674	20.5391	16.3892	20.4364	14.751	18.9471	14.747	14.0257	13.1525	17.8419	17.6573	17.9118	13.1039	17.1087	15.5875	15.0146	18.182	17.3671	15.0365	18.546	13.6439	13.491	14.1587	16.346	15.259	12.6822	17.3719	15.3845	15.0338	17.0729	17.1226	17.4586	13.3954	16.8855	16.5225	17.5564	14.4065	999	11.2886	15.4558	999	999	999	15.9714	20.2282	999	999	18.0321
0h.77-1	14.8414	17.8517	20.8692	16.5153	18.565	14.8281	17.4338	15.2911	13.564	12.8598	18.8952	18.1857	17.5215	12.3494	17.4258	13.1609	14.5165	18.2541	16.5792	14.6142	19.2813	13.1186	13.3358	14.3692	16.7062	16.1779	12.5205	17.8365	13.9129	14.4696	17.0096	16.6114	16.7373	12.8955	16.7399	16.8192	17.8486	13.5901	16.4257	9.68687	14.4834	999	999	16.3484	13.2444	999	16.6272	17.0296	16.8392
0h.78-1	15.3851	18.7978	19.8162	16.1283	18.4774	14.8543	18.8278	15.4192	13.3972	12.85	17.7391	17.2723	18.7853	13.3495	17.3308	13.5367	14.7998	17.6157	17.2641	15.0516	18.2633	13.3125	13.3336	14.7745	15.978	15.0773	12.779	17.9257	15.0014	14.8685	16.6805	16.8488	15.1515	12.9565	17.7943	16.5058	17.861	15.9035	999	9.25686	13.3976	17.2801	999	16.6446	14.1894	17.1509	999	999	999
0h.79-1	15.0142	18.4971	19.4824	16.5952	18.4462	14.5554	18.1235	15.3978	13.9745	12.9781	17.3252	17.6525	20.3067	13.9804	16.8019	11.3762	14.9453	17.9583	17.0662	14.8659	18.6465	13.4883	13.2409	14.3513	16.3988	15.6926	12.1815	17.4798	16.6319	14.5411	16.5955	17.1931	18.0715	13.1974	16.0151	16.2737	18.0424	16.0567	16.3932	9.2881	14.0648	999	999	999	14.6571	16.0421	15.4642	999	999
0h.80-1	15.4414	18.1561	20.99	16.6512	22.6378	14.2097	18.3994	15.994	14.2013	13.4163	17.5173	18.2413	19.4503	14.3722	17.5335	13.6579	15.3333	17.5761	18.1696	15.3356	19.4395	13.5639	13.4984	15.0432	16.9756	16.2117	12.666	17.7853	14.1415	15.2686	16.7481	17.3975	14.1212	13.2768	19.2174	18.2254	18.5933	15.1942	15.9554	9.01104	15.1549	999	999	16.6891	16.0732	16.3664	16.1933	15.554	999
0h.81-1	15.0678	19.27	19.6417	16.4761	19.836	14.9572	19.5657	16.0994	14.2205	13.2311	18.4158	17.7633	19.6451	14.3343	17.6401	13.5745	14.9952	19.0911	17.8859	15.4254	18.657	13.5659	13.7717	14.4576	17.4433	15.7534	13.1732	16.8938	16.4666	15.2435	16.5867	17.0868	17.149	13.3192	17.1936	17.3297	17.7148	15.6841	15.1309	8.93887	14.767	999	17.3625	15.6046	14.0621	17.4314	15.824	16.6866	999
0h.82-1	15.3308	17.7434	20.4575	16.5687	18.942	14.5833	19.5387	16.0935	14.1984	13.0302	17.8303	18.2732	19.3181	13.3588	17.4237	13.6935	15.1845	17.5009	17.2308	14.7503	18.6098	13.6054	13.3591	13.4528	16.4109	15.5997	12.5594	16.9859	13.6196	14.1938	16.3721	16.7314	16.1931	13.2404	17.45	17.2106	18.7646	13.8761	17.1234	9.44727	14.9023	999	999	17.3703	17.0961	15.5808	999	16.9218	23.4208
0h.83-1	15.1941	18.5446	999	16.8418	19.3351	14.9082	999	17.0033	14.7643	13.7569	17.4674	18.2347	19.3239	14.4309	17.3125	15.1122	15.1643	18.1008	17.8117	14.9911	19.1479	13.5648	13.483	14.5289	17.352	16.3671	13.9391	18.7719	17.478	15.2085	17.3079	17.762	15.466	13.6171	18.8446	17.9352	17.6669	17.0156	15.546	10.4069	15.5429	999	999	999	15.1953	17.3905	16.0836	999	999
0h.84-1	15.0263	18.9481	20.4361	16.0862	21.6622	14.7211	18.123	15.5836	13.9322	13.0124	18.2088	18.3362	18.2181	13.5225	17.1827	14.853	15.0951	18.267	17.6483	15.5226	19.5716	13.5712	13.5321	14.395	16.4575	15.2918	12.5516	18.9048	16.0377	15.053	16.3326	17.423	18.2411	13.3321	17.1984	16.2774	17.8573	16.2512	999	9.73756	14.3619	17.529	999	15.1451	15.4122	18.3841	999	999	999
0h.85-0	15.3505	18.7989	20.7863	16.0303	19.6996	16.3917	19.5901	16.1299	16.3439	15.6794	17.929	17.984	18.5507	15.8748	17.2545	15.3289	16.2648	18.4569	21.4191	15.2572	20.5109	14.4068	19.0587	14.5917	17.2609	16.3578	15.6206	17.9963	17.5707	15.5569	16.8038	17.1527	19.5255	18.9941	19.3695	18.1157	17.3466	16.563	999	999	999	999	999	999	999	999	999	999	999
0h.86-1	14.8141	18.3398	19.3084	16.2615	19.6139	14.9905	18.7271	13.77	13.3977	12.8677	17.291	17.1402	20.704	13.7367	17.6911	13.4569	14.4997	17.6304	17.1527	15.0897	18.8033	13.4206	13.3891	14.1628	16.7804	16.2877	12.5366	17.7771	13.724	14.7326	17.2716	16.8658	14.192	13.1368	17.3802	17.2617	17.438	16.2764	16.4603	9.61217	14.5291	999	999	999	16.5457	17.1356	999	17.2202	999
0h.87-1	14.9722	18.7652	19.2194	16.2506	18.8288	14.5906	19.1506	16.0867	13.9275	12.7629	17.4441	18.2744	17.3711	14.1452	17.3272	15.3522	15.3488	17.5268	18.0308	14.9236	18.9133	13.6872	13.5245	13.8844	16.9164	15.6492	12.7476	17.4411	16.2411	15.229	16.9314	16.7055	17.2112	12.9211	17.4759	16.7759	18.092	16.2995	999	11.7135	999	999	999	999	17.1766	999	999	999	16.9799
0h.88-1	15.6099	19.9986	21.0651	16.8223	17.2995	15.2153	18.6661	16.5126	14.2183	13.1696	18.4173	17.7288	17.4037	12.8413	18.2399	14.8364	15.7995	18.4872	17.2682	15.4593	19.0388	13.7411	13.5734	14.933	16.9716	16.3549	13.0031	18.2618	15.8224	15.0538	17.2709	16.9478	17.9476	13.3661	17.8418	17.0885	17.9663	14.9119	999	9.65312	15.33	999	999	16.3525	15.1974	999	999	16.6913	17.0112
0h.89-1	15.8271	19.9912	25.3541	16.4359	19.331	15.1409	18.4065	15.2157	13.9453	13.2529	18.0059	17.796	18.3277	14.5193	17.7633	13.263	15.284	18.1204	17.4749	14.9186	19.1246	13.7028	13.6742	15.1606	17.3555	16.6672	12.8511	17.696	16.8964	14.7495	17.2839	17.3063	17.812	13.472	17.8884	16.6809	18.1599	14.688	999	8.78535	14.0361	999	999	17.2255	15.0795	18.063	16.4236	16.6885	999
0h.90-1	15.6441	19.0703	20.5698	16.5471	19.5473	15.1552	18.4662	16.2307	14.921	13.2684	19.2536	18.4854	19.2441	14.9692	17.7925	15.5528	15.493	17.8806	17.605	15.1938	19.9001	13.99	13.6949	13.9878	17.7046	16.3005	12.6888	17.5479	17.4865	14.4945	16.9922	17.0045	19.5762	13.4038	18.3668	17.3764	17.4471	14.9496	17.6302	10.9689	16.6615	16.3351	999	17.3176	13.66	999	999	999	17.5484
0h.91-1	14.9833	18.3537	22.1039	16.7827	18.2294	14.8674	17.9058	15.9322	13.8634	12.9824	17.4055	17.8094	17.9668	13.3729	17.4063	15.2845	14.9676	17.9206	17.709	14.9569	18.0723	13.1328	13.2356	14.4183	16.5574	16.0796	12.5769	18.2002	17.0651	14.4858	16.2761	16.8885	16.7098	12.8711	16.0182	17.2479	18.114	16.0085	15.9967	7.5703	12.8474	999	999	16.5023	13.7748	17.0515	17.4512	16.814	17.7199
0h.92-1	15.1214	18.0246	20.676	16.8852	20.5226	15.1092	17.7187	16.3168	13.9284	12.8838	17.9301	18.5797	18.8878	13.6071	17.7393	16.0118	15.7602	17.82	16.9339	15.2246	18.6728	13.6383	13.4933	14.2059	16.5293	16.1487	12.3977	18.1539	17.2476	14.7843	16.6825	17.6217	19.3163	13.5849	16.7133	17.6825	17.0776	14.6361	15.5342	10.3014	13.8844	999	999	16.2966	17.3161	999	17.3557	999	17.8283
0h.93-0	15.0163	18.4385	20.9287	16.8101	19.7698	16.944	19.5522	16.0855	16.6246	15.9848	19.0004	18.8613	999	15.7103	17.8939	16.7625	16.8092	18.1021	26.4634	15.7356	999	14.4537	19.1056	14.641	18.0376	16.5602	16.3636	17.7017	17.8217	15.8793	17.5523	17.3935	18.6052	21.0486	18.9209	18.317	17.5034	16.4092	999	999	999	999	999	999	999	999	999	999	999
0h.94-1	15.1538	18.737	19.805	15.9354	19.5683	14.5908	19.2299	15.6502	13.3433	12.4999	17.3105	16.5852	17.9025	13.5207	17.5792	12.9337	14.5245	17.446	16.6035	14.4822	17.6815	13.092	13.1768	13.8425	15.6842	16.0524	12.5444	17.209	14.8491	14.9943	14.732	17.089	15.2125	12.9814	17.4517	17.0159	17.4119	14.9103	15.2838	8.08125	13.2639	999	17.2292	15.4321	13.6241	14.3205	16.6145	16.7389	16.747
0h.95-1	14.9834	17.9382	999	16.6071	19.0128	14.3507	18.6159	15.1911	14.569	13.1842	17.5498	17.5486	18.6043	13.9711	17.178	13.2194	15.3184	17.5735	17.4924	14.7082	999	13.2221	13.2495	14.5404	16.738	16.387	12.8072	17.3151	17.2525	14.8079	16.7555	16.9418	18.6745	12.8025	18.1182	18.1856	18.0298	15.7112	16.5318	11.4315	16.0677	999	999	17.4124	16.3443	999	999	999	18.0107
0h.96-1	14.5725	17.9611	19.7811	15.9828	18.2672	14.4582	17.8988	15.2558	13.4171	12.4253	17.8277	17.4624	18.1919	12.8958	17.1054	10.8886	14.0804	18.4213	16.8729	14.1798	17.8371	12.8599	13.0935	14.0188	16.295	16.0382	12.6276	17.6627	13.2031	14.0764	15.9255	16.1813	15.7555	12.8679	16.5391	15.6265	16.9646	15.1515	17.3976	8.13171	13.698	999	999	16.4723	14.8254	15.2542	15.6571	999	18.0219
24h.01-0	15.6104	18.5625	21.0158	16.5544	19.5224	17.3037	19.6832	16.3643	16.1428	16.7841	17.4412	18.2854	18.0268	16.5776	17.5232	16.3254	16.4636	17.8516	999	15.7383	20.4441	15.7245	20.4164	15.5387	17.8135	17.1533	17.663	18.1213	18.0804	16.8022	17.924	18.7084	19.7853	20.6703	19.3166	20.1989	18.3719	16.8263	999	999	999	999	999	999	999	999	999	999	999
24h.02-0	15.6181	17.9134	20.4322	16.3861	19.7074	17.6646	18.6352	15.7854	16.3195	16.0197	17.9979	18.2629	18.8918	16.479	16.7396	16.1414	16.701	17.924	999	15.4637	22.1001	15.314	19.2411	15.3052	18.5249	17.0466	17.2213	18.2947	18.0712	15.6697	18.5682	17.1514	20.9409	20.4485	19.5047	17.9227	18.9582	16.8915	999	25.0518	999	999	999	999	999	999	999	999	999
24h.03-1	15.1818	18.798	19.1935	16.6505	19.9143	14.5824	18.4138	15.9232	13.4203	13.1198	17.6184	17.2199	18.2357	14.88	16.9806	15.4053	15.1475	18.3848	18.1092	15.0906	18.7615	13.5229	14.077	15.2204	17.1745	17.2595	13.3589	18.6275	16.6378	14.8888	17.849	17.4899	17.6847	13.7333	16.528	17.7079	18.646	13.9596	999	9.17404	16.0697	18.228	999	16.8128	14.1006	16.5359	999	17.325	17.0709
24h.04-multiple	15.0519	18.1588	20.9655	14.6077	20.4205	15.635	18.2574	11.5353	11.9566	13.0252	17.9523	16.5575	16.0244	13.1237	17.1739	12.6395	13.5913	17.55	16.8597	13.9152	15.0477	12.0585	13.9674	13.801	15.1788	15.2547	12.6498	18.0694	14.5215	13.3514	17.7546	16.2378	17.683	13.7197	13.5251	16.2467	15.4209	9.83534	14.9336	6.80084	12.2068	16.0012	17.9823	14.9867	11.4143	18.5254	14.5463	999	14.8226
24h.05-1	15.044	17.4724	22.1597	16.401	19.2152	15.5038	19.3358	16.1068	14.7621	13.1876	17.8041	17.729	18.9459	15.1017	17.8698	15.7035	15.9045	18.2772	17.5229	15.075	18.8212	14.477	13.8524	14.6507	16.9315	16.8305	13.2724	17.7488	16.516	14.8394	17.0338	17.1365	18.3782	13.8448	18.377	17.8148	19.6272	16.2469	18.7502	10.0927	15.1387	17.6487	999	999	14.6905	999	999	20.0157	18.2133
24h.06-0	15.3829	18.1969	21.9662	16.123	19.6206	17.3082	18.133	15.8313	16.3333	15.9725	17.6088	18.6584	21.8043	16.4723	16.773	16.0619	17.1406	17.5681	999	15.1637	21.4705	14.6575	19.1624	14.9089	17.4314	16.6852	16.3048	18.009	16.9395	15.4309	17.1512	16.7772	18.6166	20.6864	20.173	18.4593	18.5603	16.2856	999	999	999	999	999	999	999	999	999	999	999
24h.07-1	15.1573	18.0591	22.5212	17.0395	20.5089	15.3174	18.5474	15.9541	15.0518	13.5058	17.8985	18.1293	18.0452	13.8874	17.0282	15.636	15.2844	17.6338	16.7935	14.7057	19.5444	13.6786	13.8176	14.4571	16.4909	16.258	13.6498	17.1711	17.6257	13.5277	17.1497	17.5499	18.2123	13.435	17.9108	17.0124	18.4685	16.0258	17.2204	9.88039	15.3864	999	999	999	15.1308	999	17.6819	999	17.6923
24h.08-0	15.7126	17.7424	20.5352	16.7128	19.1053	17.0952	19.138	15.8041	15.6338	15.4754	17.2551	18.2168	20.3238	16.1095	17.4732	16.0724	16.7692	17.9827	22.2551	15.4649	25.167	14.6223	18.3967	14.3263	17.2353	16.7223	16.4828	17.036	16.9534	15.5379	16.8654	18.1233	18.3702	18.6921	19.5437	18.0618	18.8676	16.102	999	999	999	999	999	999	999	999	999	999	999
24h.09-1	15.113	18.9878	22.3693	16.7235	19.0504	15.6146	17.7789	15.5892	14.56	13.472	17.3109	17.1454	17.8258	13.8547	16.9483	12.2935	15.4151	17.3323	17.5341	14.6327	18.2246	13.6371	13.7171	14.0399	16.7024	15.7194	12.5114	17.6733	16.7675	13.559	16.9246	18.0155	17.9231	13.466	16.9729	18.1648	17.2786	12.8426	999	11.0281	15.1439	999	17.8446	16.5155	15.3891	999	999	17.0025	17.9497
24h.10-1	14.9485	18.6176	19.3939	15.9552	21.1547	15.0216	18.752	14.0803	14.0923	13.605	17.5018	17.6343	18.3667	14.9152	17.0475	13.9934	15.1321	17.2188	18.0033	14.9171	18.0906	13.609	13.662	14.3864	16.5083	16.4091	13.3885	17.355	17.0182	13.282	16.7389	17.5084	16.2507	13.3408	17.2854	16.7149	17.8101	14.7827	16.8185	10.0529	15.4829	999	999	17.0436	14.0371	999	999	999	999
24h.11-1	15.2125	19.0705	20.3981	16.3772	21.6347	17.1366	18.9349	15.8069	15.5448	15.3334	17.4302	17.7646	17.8341	15.5609	17.1866	14.7443	16.2736	18.2463	20.172	15.377	21.5767	14.4508	16.7556	14.2772	17.0812	15.9507	13.3272	18.0313	16.4887	14.0404	17.2417	17.4789	14.9331	18.0461	18.5895	17.1767	17.8914	14.2162	999	13.8325	999	999	999	999	999	999	999	999	999
24h.12-0	14.9918	17.2763	20.5803	16.4813	21.2162	17.1808	18.7089	16.5067	15.9571	15.4501	17.5296	18.3309	999	16.846	16.6676	16.0519	16.1099	17.7849	999	14.948	20.8319	14.7989	18.7037	14.4431	16.75	16.5037	15.9784	17.2887	16.5227	15.4542	16.8368	18.0687	19.8428	18.6234	20.2072	17.5744	18.8687	16.4623	999	24.745	999	999	999	999	999	999	999	999	999
24h.13-1	15.1182	19.305	19.5483	16.4223	19.0268	14.9314	18.5458	15.8119	14.1061	13.0987	16.9208	17.6967	17.7334	14.3011	16.2644	13.7828	15.4413	18.0649	17.4953	14.8594	18.5337	13.3861	13.5205	14.0689	16.2781	15.352	12.5649	16.971	15.8379	12.878	16.8303	17.5515	20.1001	13.4801	16.3291	17.2518	17.7609	14.1062	17.5255	9.37795	14.8412	999	999	17.61	15.4297	999	16.4525	16.691	999
24h.14-1	15.1671	17.7718	21.81	16.469	28.3889	15.1615	18.0894	14.9916	14.1979	13.3453	17.3594	17.9867	16.8394	14.8569	16.7546	14.6525	15.3898	17.2122	17.3551	14.8387	20.1356	13.5457	13.7335	14.0752	16.8734	15.4373	13.2301	16.8342	15.4186	13.7222	16.6645	17.6333	15.23	13.574	18.1491	16.0442	17.5925	14.6243	15.6298	9.69834	15.8167	999	999	17.0787	13.2718	18.0384	17.5864	999	18.1847
24h.15-1	14.7738	17.9392	18.511	15.4327	20.8735	14.7703	19.084	12.9803	13.3995	12.5479	16.7932	17.1148	17.3745	14.4708	16.4545	15.3399	15.057	16.8892	16.8512	14.7933	17.6468	13.2623	13.3222	12.8317	15.8124	15.1353	12.3505	17.4255	14.4711	12.7271	16.6938	16.1334	18.5236	12.861	17.5712	16.2414	17.4497	15.0815	999	9.37977	16.7569	17.5848	17.4788	999	14.7097	999	15.1508	999	999
24h.16-1	14.9968	18.0879	19.8787	15.9362	18.4971	14.7531	17.799	14.0741	13.8838	12.5513	16.9501	17.4777	17.7472	14.4722	16.7077	13.4626	15.109	17.8185	16.9335	14.6908	17.8668	13.1352	13.0529	13.9032	16.1714	15.6109	12.3384	17.3073	17.2464	13.0594	16.6493	16.6809	18.8582	13.1376	18.0687	16.7197	17.0682	13.9068	999	8.76648	15.5736	999	999	17.7897	13.6697	999	15.0735	999	999
24h.17-1	14.9756	18.0009	19.9859	15.6601	17.6067	14.4581	17.9888	13.3744	13.7283	12.5121	17.0451	17.3165	16.8705	14.1157	15.9778	13.4321	14.8672	17.4546	17.359	14.4076	17.2443	13.2417	13.1357	13.9642	16.3418	15.6075	12.9547	17.3287	16.3891	12.3379	16.88	16.7431	18.2476	12.9028	15.6759	16.4937	16.6728	13.8579	17.2671	8.26802	15.3316	999	999	999	13.3278	17.5497	16.728	999	999
24h.18-1	14.8839	16.9671	19.3447	15.7893	16.4621	14.6509	17.8633	13.0139	12.5528	12.4783	16.6632	17.1093	17.6676	13.8751	15.9671	13.8283	14.4545	18.061	16.7039	14.3749	16.5966	12.4673	13.2201	14.0427	16.168	16.1015	11.9347	16.8521	16.2621	12.1269	16.8677	16.6976	17.3362	12.9014	13.8804	16.7255	16.7095	12.7211	14.1976	7.62577	12.9679	999	999	15.9038	13.4123	15.4863	14.2585	15.4744	17.3779
24h.19-1	14.8204	17.5841	19.6508	15.9359	21.5118	14.9303	17.5658	13.8712	13.2789	12.4505	17.3585	17.242	16.9435	14.0247	16.7988	14.2406	15.1967	17.8918	16.8419	14.1679	16.819	12.9753	13.072	13.9329	16.1111	15.8165	12.7335	16.5489	16.7102	12.6474	16.5325	16.0894	20.7243	12.7593	16.5897	16.711	18.2878	13.5714	999	8.48541	14.6154	15.8351	16.3789	16.4745	13.0697	999	17.8789	999	18.1177
24h.20-1	14.9349	17.8461	20.3716	15.9611	18.6107	14.5819	17.287	14.067	14.0945	12.8431	17.3812	17.1538	17.9463	14.0743	16.6972	12.8526	15.1264	17.0724	17.0728	14.2396	17.5443	13.3353	13.166	13.7831	16.4581	15.9934	12.5035	16.723	16.4088	13.6323	16.8162	16.2164	18.2732	12.8793	17.7665	17.0588	17.8656	14.2366	999	8.7309	15.0123	999	999	999	15.2685	999	16.5901	999	999
24h.21-1	14.8871	17.5835	19.4114	16.2204	19.0789	14.5597	19.0626	14.6281	14.6092	12.9009	16.7727	18.0596	16.6138	14.2876	16.2305	13.5832	15.4086	17.0524	17.1445	14.9269	18.5799	13.4709	13.3564	13.9899	16.2609	15.3193	12.5054	17.4446	16.1426	12.7125	16.6129	17.6582	18.956	13.2037	19.3087	16.9338	18.1018	14.371	999	10.1056	15.1612	999	999	17.5052	15.9468	999	17.722	999	999
24h.22-1	14.7492	17.9061	22.9311	15.7064	18.7325	14.8937	17.2898	13.8509	13.0231	12.5778	18.1888	17.2941	16.6842	13.3989	16.5854	14.0016	14.6756	17.3605	16.2347	14.3313	16.7894	12.3458	13.1808	13.5543	15.689	16.3965	11.9427	16.5027	15.7065	12.5423	16.8678	16.1779	17.9723	12.8203	15.4212	16.2971	16.6124	13.2	16.421	8.05895	14.0887	16.2673	999	13.8619	12.831	999	14.6692	999	16.2681
24h.23-1	15.2704	17.8021	20.6115	16.63	19.6427	15.6353	17.7881	15.1436	15.357	14.4681	17.5587	17.7404	18.5938	15.7168	16.9543	15.5274	16.5441	17.0262	17.5287	14.7906	20.5082	14.4103	13.8693	14.6314	16.2392	16.4914	12.1494	16.866	15.5842	13.8376	16.922	17.9856	18.2283	14.4239	18.4709	16.5209	18.3569	15.9701	999	10.9167	999	999	999	999	999	999	17.6146	999	999
24h.24-1	15.1538	17.9045	20.8202	16.607	19.1205	15.1551	18.6098	15.5928	14.3144	13.4156	17.4681	17.5346	17.8966	14.8347	16.3293	14.8828	15.6545	17.446	17.5557	14.7448	19.3578	13.6444	13.7732	14.0277	16.5695	16.6652	14.0296	17.3925	16.6516	14.2034	16.9013	17.6412	18.6033	13.4626	17.6192	17.5017	18.0598	15.346	18.0098	9.40384	16.7055	17.5454	999	17.1762	15.2858	999	15.3343	999	999
24h.25-0	15.5677	18.5298	19.8731	16.6456	19.868	17.5762	17.4958	15.5846	15.7159	15.9084	17.2178	18.4138	19.7369	15.8757	16.6633	15.7164	15.8002	17.8507	999	14.9677	21.2403	14.3308	18.7279	13.8448	17.6629	16.0072	15.527	16.7294	17.1379	15.1861	17.0751	17.5334	19.4507	18.849	17.6789	17.6192	17.7392	15.7342	999	22.7943	999	999	999	999	999	999	999	999	999
24h.26-0	15.3533	18.8277	19.5441	16.5224	21.758	18.3345	18.1907	15.4459	15.8401	15.7392	17.6303	18.3749	20.0354	16.8472	16.5116	16.0229	16.5734	17.2618	20.9997	15.0298	21.4481	14.3437	18.4453	13.9117	16.4765	15.9784	16.377	16.6372	16.4172	14.8713	17.1277	18.5699	18.4132	17.4731	18.7171	18.42	18.3717	15.968	999	999	999	999	999	999	999	999	999	999	999
24h.27-0	15.6049	18.3383	19.8012	16.4916	18.6037	17.065	17.7599	15.9709	15.3256	15.5378	16.604	17.5804	19.2837	15.9776	16.7383	15.235	16.2746	17.0179	23.5184	15.0643	20.8477	14.468	18.0639	14.1923	16.991	16.2804	16.2018	16.9331	16.7622	15.2519	16.6137	17.4294	19.9937	19.5839	999	17.1022	17.8752	15.4315	999	999	999	999	999	999	999	999	999	999	999
24h.28-1	15.233	17.7603	19.5033	15.8831	18.8829	15.0883	17.545	14.2286	13.7167	12.8807	16.9673	17.6879	17.2563	13.2578	16.3503	13.377	14.972	17.8915	16.973	14.3373	17.9823	13.4955	13.2652	13.6271	16.1295	15.6689	12.3447	16.4486	16.2005	11.6059	16.5518	16.8971	19.7282	12.865	18.1731	16.0802	17.9593	14.4399	15.841	8.68865	14.5425	999	17.1761	17.7636	13.5285	999	15.1345	999	17.9758
24h.29-1	14.6583	18.9132	18.5572	16.2429	26.6685	14.8078	17.8703	14.3805	14.5932	13.3534	17.3309	17.372	16.8267	13.4113	16.8896	12.3271	15.4134	17.2304	17.2508	15.0676	18.6286	13.5679	13.4525	14.0128	16.7054	15.4387	12.3802	16.9326	16.6835	12.7979	16.2687	17.6147	18.95	13.2627	17.9334	17.2846	17.0668	15.1143	999	9.76533	999	20.2536	999	999	15.67	999	16.3614	999	999
24h.30-1	15.4205	17.0479	19.5606	16.5895	27.1526	15.2781	19.6162	15.8585	14.2878	13.2206	17.4089	17.6311	19.3863	15.8955	16.2837	13.407	15.3114	16.8991	17.5482	14.9123	17.8219	13.4905	13.2277	14.1034	16.5894	16.2975	13.3978	17.2642	16.6595	14.2065	16.4674	17.3743	18.3381	13.2569	16.6778	16.6868	18.1227	12.8943	999	9.73277	16.4575	999	999	999	16.0016	999	16.8183	16.048	17.7665
24h.31-0	14.9951	17.3491	18.3778	16.265	20.3136	16.9793	18.4962	15.5605	15.5155	15.3638	17.0572	18.4477	18.8975	16.6626	16.9116	15.209	16.3583	17.651	999	14.7653	20.2001	14.6936	18.6572	14.5101	16.9179	16.1353	16.3689	17.5073	16.2368	15.1006	16.5005	18.0351	19.4144	17.9678	18.6289	18.0374	17.8255	15.9398	999	999	999	999	999	999	999	999	999	999	999
24h.32-1	15.1347	17.4087	20.262	16.7331	19.5385	14.9537	18.12	14.2388	14.3668	13.3185	17.3217	17.487	20.4805	15.1163	16.8588	13.9959	15.3083	18.1892	16.6472	14.6812	18.3955	13.5138	13.5593	14.4234	16.4969	16.531	13.1212	16.7127	16.4769	13.7233	17.4622	17.8326	18.516	13.2894	17.4848	16.8477	17.3965	15.639	17.5782	8.70051	15.5648	999	999	15.5825	13.9591	999	14.7389	999	17.5303
24h.33-1	15.1535	18.1227	19.3738	16.66	19.3186	14.6184	19.7033	16.155	14.9695	13.2587	17.37	17.9022	20.4469	15.3906	16.7517	11.7167	15.8697	17.0101	16.7905	14.8415	21.3831	13.4915	13.6324	13.1816	16.5018	16.3662	12.045	16.9265	15.6434	13.1197	16.7962	17.2723	19.5039	13.1769	17.5615	16.9964	18.6053	13.55	17.5888	11.9107	16.7786	999	999	999	15.7219	999	999	999	999
24h.34-1	15.0124	17.582	19.2833	16.6614	19.212	14.9454	18.1486	13.3608	14.1581	12.9796	16.8828	17.4723	16.5247	15.2103	16.3671	14.9741	15.288	17.4914	17.5154	14.7694	17.9602	13.509	13.3914	13.8031	16.2447	15.2633	12.995	17.1375	16.5696	13.0398	16.3958	16.5029	18.9069	13.1404	16.8374	16.4713	17.2356	15.5762	15.0688	9.48681	14.1346	999	999	999	13.2788	999	999	16.5369	999
24h.35-1	14.8352	17.38	19.5937	16.4053	18.0988	14.9319	18.9069	15.3999	13.7659	12.9456	17.1341	17.4181	16.9479	13.0488	16.5085	14.1205	15.1128	16.4503	16.4709	14.6855	18.2633	13.4682	13.493	13.7507	15.9431	15.5156	12.4195	16.4617	16.5372	12.1385	16.2443	17.2798	18.4402	13.0557	15.5989	16.4688	16.9523	14.7182	17.1704	8.67057	13.5642	15.34	999	999	13.5029	999	16.5388	16.6085	16.8429
24h.36-1	14.5873	18.2802	21.3629	14.5465	20.2186	15.1766	19.1392	12.8358	13.6635	12.9906	16.9955	18.1691	16.7809	14.3196	16.7054	13.1845	14.5958	17.4621	16.5638	14.3944	17.915	12.8303	13.3306	13.8022	15.902	15.7428	12.6712	17.4718	13.589	13.4145	15.1905	17.8092	16.0414	12.9778	17.1748	16.6227	17.4711	13.1725	15.1166	7.2038	14.0126	999	999	17.2654	12.3696	14.4072	15.1099	16.5292	16.0361
24h.37-1	14.7553	17.6268	20.7128	16.4038	21.1889	14.9975	18.603	15.6578	14.1981	13.0024	16.6879	17.2372	18.229	13.8935	16.9221	15.4534	15.325	17.9875	16.7104	14.3889	17.9892	13.3257	13.4746	13.9301	16.0274	15.6858	12.7136	17.5289	16.2206	11.1638	16.7862	17.3781	19.6073	13.1775	16.4072	16.1141	17.7756	15.0169	17.1432	9.78552	15.5686	17.2081	999	999	12.6206	999	17.5264	999	999
24h.38-1	14.8367	18.7333	19.3254	13.8337	19.4496	15.8471	19.8261	13.0492	14.1441	13.3728	16.7742	17.6394	17.3525	14.955	16.2576	14.8607	15.4049	17.4751	16.9316	15.1989	18.1872	13.7234	13.5112	14.2396	16.7812	15.6439	12.6511	17.0561	15.1193	15.2427	16.6152	17.2668	15.1811	13.2301	17.5635	16.7112	17.6651	15.4813	999	8.77805	14.8115	17.4942	999	999	13.3829	16.24	999	999	16.4546
24h.39-1	14.9792	17.8406	20.4942	16.3905	19.7005	15.3843	18.236	14.5127	13.8679	13.0071	16.4927	17.6893	17.0748	14.2862	16.3287	14.4608	15.3108	17.4238	17.1607	14.6435	18.1079	13.2412	13.5239	14.5446	16.056	15.7641	12.4534	16.706	14.8512	12.1227	16.365	16.9985	17.4526	13.1652	16.5412	16.994	17.8821	14.4022	16.6955	9.12752	14.8013	999	999	17.2076	15.0054	999	16.17	999	999
24h.40-1	14.8948	18.0383	20.0475	16.595	20.447	15.2546	18.4758	15.4354	14.2585	13.3643	17.5659	18.0685	17.9157	14.5834	16.5147	14.1068	15.5077	18.1651	18.5802	14.7625	19.1224	13.6295	13.6514	14.4572	17.0999	15.9201	13.012	16.8374	15.8112	13.6422	16.927	17.8043	14.0817	13.7644	18.2908	17.1895	19.0089	13.2692	17.1888	8.94367	13.6618	17.1435	999	999	14.2141	16.9318	16.6849	999	999
24h.41-1	14.9744	16.8507	20.5715	16.3715	20.2947	15.3689	18.0359	13.7189	13.8532	13.1336	17.591	17.7613	16.89	14.2359	16.4759	13.4891	14.9278	18.0057	17.5371	14.7415	17.8554	13.6362	13.5939	14.309	16.1732	15.5923	12.6774	17.4418	16.184	11.2201	16.4535	17.2392	19.4454	13.3404	16.4734	17.1171	17.5491	14.8185	999	8.45378	15.2918	17.9633	999	15.7904	14.3633	999	999	999	999
24h.42-1	14.6351	18.5646	19.5643	16.4352	21.2745	14.9115	19.3612	14.6386	14.1809	13.1323	17.6725	18.2892	17.7464	15.2163	16.839	14.6688	15.0991	17.3564	17.9931	14.6454	17.9899	13.576	13.5672	13.9742	16.4051	15.4135	12.8065	17.4812	17.1666	12.3175	16.7815	17.1418	19.2332	13.4499	18.9527	16.601	18.1149	15.7272	15.3915	8.59921	16.701	999	999	17.6569	14.7429	999	999	999	999
24h.43-1	14.9018	19.0211	19.1152	16.0082	18.0842	15.0436	17.1713	13.0009	14.2841	12.9406	18.7875	17.8076	15.7701	14.6818	16.7775	13.4595	14.96	17.181	17.7804	14.8222	18.151	13.7265	13.3764	13.9085	17.3856	15.1945	12.5064	17.7188	16.4117	13.8038	17.2229	16.6101	20.842	12.8147	17.5313	16.7368	15.7909	15.0511	18.0664	13.2475	999	999	999	999	999	999	999	999	999
24h.44-1	15.0727	17.8909	19.38	16.651	19.0673	15.2548	18.5227	14.4603	15.0597	13.7683	17.6013	17.8348	17.1205	14.6701	16.9096	14.1637	16.1789	17.8238	19.7696	15.1338	20.3558	14.0614	13.8532	14.3419	17.0815	16.566	13.9457	16.8462	16.8155	13.4685	16.9476	17.592	19.0155	13.6272	18.217	16.7094	17.9482	15.6837	999	9.53707	16.6604	17.7569	999	999	17.1561	999	17.0655	999	17.0488
24h.45-1	15.7304	18.5835	19.5864	16.5398	21.1819	15.101	18.7958	15.3147	14.2127	13.3834	17.1966	17.3568	18.6109	14.5722	16.6567	13.509	15.3002	17.4912	17.4452	14.7372	18.8888	13.6311	13.616	14.1832	16.2921	16.072	12.499	17.6376	16.513	14.2413	17.1312	17.0053	18.9209	13.6776	17.1017	16.1669	17.9179	15.1186	999	9.41423	15.5456	17.2611	999	17.4428	15.1149	999	15.8361	999	17.8977
24h.46-1	15.1395	18.632	19.5017	16.8597	21.838	15.4977	18.008	15.8721	14.4306	13.6099	17.9402	18.3661	18.3397	14.6622	17.1342	16.0704	15.619	18.2584	17.6943	15.1167	18.6914	13.5756	13.3837	14.0294	16.4779	15.7138	13.272	17.1598	15.2666	13.1071	15.9711	17.2342	17.0848	13.2617	18.2612	16.4587	17.8129	14.6486	17.3573	9.74707	15.6426	999	999	22.0362	14.065	17.2411	15.1625	999	999
24h.47-1	15.2879	18.1172	20.2287	16.8424	19.3203	15.4164	19.4933	15.7253	15.1226	13.8881	17.6095	18.2879	19.1809	14.1394	16.7025	14.9422	16.281	19.0419	17.6153	15.1351	18.7632	13.6175	13.6206	14.2027	16.7333	16.098	12.4423	16.9767	16.4642	13.393	16.8513	17.2463	19.7223	13.4741	16.3384	16.3447	17.2762	14.5847	999	9.41692	14.6797	17.48	999	999	14.9046	999	999	999	17.7832
24h.48-1	15.3994	18.5878	22.2831	15.8788	18.3819	14.9769	20.5034	14.7004	14.6831	13.5424	18.0435	18.1718	19.0084	14.4919	16.8864	14.5805	15.5012	18.1016	17.0267	14.799	18.4098	13.6074	13.2282	13.7954	16.5971	15.7354	13.0233	16.9297	16.6392	14.3761	16.4719	17.5167	18.7931	12.9718	17.6524	15.9287	17.093	15.7461	17.6016	9.02782	16.6831	999	999	17.4614	16.1249	999	16.0622	999	999
24h.49-1	15.0092	17.741	20.3975	16.0972	20.2925	15.4815	18.3692	14.9977	14.3285	13.5623	18.9026	18.6288	18.1228	15.2024	17.4609	14.3689	15.3544	18.8431	18.2022	15.6543	19.3447	13.7087	14.3215	14.8869	16.8697	16.3417	13.1276	17.8495	14.9438	13.6901	17.485	17.6154	16.0584	13.916	17.7227	16.925	18.7729	14.9291	17.8076	10.0409	16.6646	999	999	16.5702	13.6037	18.0789	15.515	999	19.078
24h.50-0	14.8262	18.3586	19.7968	16.3893	19.0819	17.1328	18.414	15.6959	15.8672	15.6567	18.1932	18.7557	20.167	16.7511	16.8398	16.176	16.5104	17.7022	999	15.2011	22.103	14.9981	19.5203	14.9384	17.3026	16.5406	16.4566	18.6208	17.2108	15.2817	16.8754	17.5083	20.2171	18.8445	18.9716	16.7622	18.9971	16.4536	999	25.6828	999	999	999	999	999	999	999	999	999
24h.51-1	15.133	17.9124	19.2468	16.1567	19.137	15.3237	18.0836	16.4134	15.2088	14.0513	17.7111	18.1829	18.4536	14.7762	16.5131	12.7568	16.0996	18.4163	20.8435	14.9072	19.6681	13.9866	13.7703	14.1726	16.9664	16.5703	15.6836	18.0852	16.4355	14.5025	15.8778	17.3035	18.179	13.2171	18.5636	16.9925	17.9231	15.6703	999	999	999	999	999	999	999	999	999	999	999
24h.52-1	15.4678	17.6369	19.313	16.4532	20.0913	16.6212	19.964	16.3106	16.0071	15.7383	17.1835	18.2061	19.2255	15.7614	17.3144	15.1303	16.1278	17.6226	22.095	15.2709	20.12	14.6217	17.1254	14.9307	17.1508	16.6248	15.7011	18.0464	17.9877	13.7567	17.5495	17.8354	20.5545	18.495	19.2372	18.2274	17.681	16.4117	999	999	999	999	999	999	999	999	999	999	999
24h.53-1	15.0875	18.6641	20.1878	16.6747	20.1715	15.0786	18.4553	14.5378	13.4702	12.875	17.1332	17.6342	18.3606	14.8391	16.3822	15.6924	14.9186	18.5052	17.4715	14.5834	18.4562	13.3239	13.8264	14.4991	16.7701	16.7613	13.367	17.9648	16.9772	14.2898	17.9206	17.676	19.0336	13.6446	15.4874	16.7566	18.2884	14.0296	999	8.82119	13.9962	999	16.2416	999	12.3778	999	17.9864	999	17.4249
24h.54-1	15.1301	17.3509	19.0183	16.177	19.5976	14.5901	20.5061	15.2433	14.7221	13.2449	17.433	18.163	17.3955	14.699	16.5567	14.2394	15.591	17.8557	19.021	15.3443	22.4889	14.4002	13.7753	14.8443	17.3295	16.3223	14.9131	17.4906	17.4251	12.4448	17.6197	17.3651	18.8281	13.7687	19.0946	16.6385	18.9482	16.2477	999	10.7947	17.708	999	999	999	999	999	999	999	999
24h.55-1	14.9854	18.1165	19.343	16.7678	20.2005	14.7956	18.2162	15.1394	14.2572	13.5446	17.4831	17.5093	18.1669	15.4287	16.533	14.6844	15.7146	17.899	17.8665	14.9573	18.1505	13.3918	13.5887	14.3614	16.8771	15.3963	13.0306	17.263	16.5891	14.3036	17.0177	17.2302	18.2839	13.478	18.6537	17.0687	18.2004	13.5815	16.3349	10.2231	16.6934	999	999	999	15.034	999	17.7109	999	999
24h.56-1	14.8191	17.7433	18.9007	16.3963	20.3225	16.8829	18.6333	16.4554	15.762	15.7624	17.0382	18.0191	18.2671	15.1886	16.2038	14.1205	15.8706	16.9673	20.588	15.0395	20.891	14.5941	17.0109	14.5238	17.2109	15.7029	14.3969	17.5984	16.6469	13.0652	16.8987	17.3	18.8706	18.8659	18.2721	17.158	17.7865	15.5862	999	15.4661	999	999	999	999	17.0978	999	999	999	999
24h.57-1	15.3409	17.9633	18.5846	16.4845	19.6959	15.4953	18.0774	14.0638	14.0603	13.2533	17.5069	17.5049	17.9505	14.4168	17.0643	14.3705	14.8647	18.4027	16.9499	14.9475	17.1082	13.3798	13.3837	14.1261	16.5218	15.8211	13.0283	17.2963	16.2129	12.1315	16.6479	17.5103	19.4889	13.3838	16.565	16.4091	17.555	14.4126	18.1329	9.30849	15.126	999	18.9215	17.5473	15.236	999	17.5426	999	18.3153
24h.58-1	15.1053	18.5837	19.0274	15.6801	20.6317	14.801	18.1592	14.9554	14.6303	13.0916	16.8395	17.273	16.7218	15.5773	16.642	13.895	14.3389	17.7092	17.1145	14.6973	18.807	12.8922	13.4428	13.853	16.6945	15.6309	12.6736	17.2475	15.8998	14.293	16.6596	17.0331	17.9076	13.0543	18.3638	16.3282	18.075	14.8079	999	9.60411	16.5033	999	999	16.3048	13.4247	999	16.3361	999	999
24h.59-0	14.9566	17.8739	19.4223	16.2984	19.0016	16.8485	18.5019	15.3055	15.7116	15.7066	16.8927	18.0124	21.3745	16.2652	16.3946	15.718	16.0794	17.5562	20.1151	15.1891	20.7531	14.4029	18.8558	14.344	16.8962	16.2337	15.5694	17.0007	16.1462	15.1437	17.1314	17.0003	18.0392	17.818	18.3767	18.2933	18.126	15.9496	999	27.3154	999	999	999	999	999	999	999	999	999
24h.60-1	14.8811	17.4935	20.1415	15.8587	19.1285	14.9565	18.3479	15.0142	14.7657	13.311	17.4782	17.4221	17.9586	14.3641	16.4922	14.1636	15.3465	17.4395	16.945	15.0254	18.2622	13.9109	13.2129	14.1544	16.447	15.875	12.3577	16.4045	16.4686	14.7172	17.2715	17.2991	18.4492	13.4257	17.1454	17.8658	16.3774	14.6902	999	10.794	999	999	999	999	999	999	18.1559	999	18.7386
24h.61-1	15.1927	18.6649	20.0197	16.1787	18.5535	14.8699	17.8127	12.7147	14.2115	13.3297	16.9402	17.8804	17.2384	14.3002	16.8675	11.9671	15.1548	17.4739	17.2137	14.4299	18.5382	13.6888	13.4143	14.1161	16.2039	16.0948	12.9022	17.1642	16.1801	12.668	16.6053	17.3061	18.7203	12.9142	16.783	16.709	17.902	12.6528	999	9.46737	16.3227	999	17.7701	17.3581	16.2104	999	17.9747	999	999
24h.62-1	14.817	17.7832	19.4964	16.246	19.21	15.1943	17.2723	14.309	13.774	12.9508	16.5142	17.3699	17.7364	14.1958	16.3691	14.1808	15.0327	17.0468	17.4993	14.8649	17.9098	13.214	13.2864	13.8045	16.9241	15.7567	12.5807	16.9199	15.7858	13.7418	16.4636	17.635	18.0657	13.1663	17.4516	17.2209	17.1528	13.856	16.7193	9.79165	15.5819	999	999	999	14.6305	999	16.8728	999	999
24h.63-1	14.7087	18.2183	21.4751	16.1336	18.6262	14.642	18.4823	15.5645	14.0668	12.8691	16.8386	17.7334	17.2979	13.6152	16.6457	12.9181	15.3346	17.6617	17.141	14.3364	18.0189	13.2842	13.245	13.9583	17.0132	15.7833	12.4557	16.825	17.3351	13.8871	16.7514	17.4353	20.137	13.0299	17.3146	17.6958	17.9941	15.2032	17.5745	9.10851	17.638	999	999	16.0184	14.4628	999	17.5303	999	999
24h.64-1	14.8355	19.5162	19.7798	16.2192	20.0065	14.9336	17.7169	15.3191	14.657	13.046	16.8264	18.1953	17.1676	15.3898	16.5276	15.3055	15.1848	17.5083	17.5825	14.8432	18.8145	13.4955	13.3445	13.251	16.9649	15.4898	12.2896	17.2872	15.8754	12.4342	16.7561	17.6585	19.4357	13.0004	18.1273	17.0454	18.0387	15.2708	999	9.48399	15.7002	999	999	999	13.7161	999	16.5224	999	16.0837
24h.65-1	14.744	17.4771	23.9045	16.791	19.4005	14.9929	17.775	13.0025	14.0583	13.3458	17.2163	17.3755	16.7003	15.3544	16.6219	13.395	15.6903	17.1542	17.4824	14.3686	19.301	13.7408	13.3487	13.9713	16.435	15.4708	13.2128	16.4451	15.9137	11.3131	17.2196	15.4133	18.4079	13.1957	17.6865	16.5178	16.7166	12.8904	16.7561	9.94109	16.4468	999	999	999	13.7213	999	17.5571	999	999
24h.66-1	14.7502	17.9573	18.7332	16.0135	20.2029	14.6561	18.3268	14.6979	13.8442	12.5524	16.7777	17.496	16.8797	14.3129	16.8993	14.8072	15.2665	17.4671	16.8923	14.4909	17.7548	12.8726	13.0306	13.8157	16.4015	15.3224	12.4604	17.5947	15.78	13.3069	16.379	16.144	18.4686	13.1167	17.3286	17.3631	17.5098	13.4322	17.7275	8.94344	15.6013	17.4309	999	999	15.0999	17.6225	16.7671	999	999
24h.67-0	15.2062	17.3371	20.6994	16.1654	19.14	16.7272	18.8491	15.5625	15.6381	15.4878	17.3225	18.1607	18.4659	15.6071	16.472	15.8355	16.2692	17.1927	20.7913	14.7324	20.6262	14.3402	18.2793	14.1927	16.4207	15.988	15.7064	17.0596	16.5379	14.8852	16.7231	18.0727	19.0307	18.3451	19.2048	17.6587	18.2362	15.5873	999	999	999	999	999	999	999	999	999	999	999
24h.68-1	14.8584	17.2325	20.2729	15.9826	18.7521	15.0606	17.1229	14.5956	14.5326	13.2852	17.0482	17.4339	17.9299	14.7443	16.489	13.838	15.4459	18.1835	17.5249	14.4171	20.331	12.8995	13.2808	14.0095	16.6057	15.613	13.1081	17.3574	14.4676	12.3292	15.7231	16.7398	15.9408	13.0644	18.4344	16.2129	17.5025	13.9223	17.4588	8.57448	18.4245	999	999	17.3216	15.3101	15.6344	16.5248	16.9771	17.9783
24h.69-1	15.162	17.1942	19.0788	16.5293	19.192	14.7941	17.8543	15.7156	14.2342	13.3249	16.8406	18.1626	17.9422	14.4216	16.0714	14.3665	15.2981	17.5576	16.8997	14.4313	20.0669	13.8029	13.2358	13.8543	16.4139	15.7638	12.7891	17.3912	16.2284	14.4189	16.7762	16.6968	15.5983	13.1112	17.1741	16.5898	17.657	15.0441	17.539	11.1393	16.4898	999	999	999	16.021	999	18.172	999	18.3248
24h.70-1	14.8975	17.5874	19.3703	16.3626	20.8127	15.3137	18.3655	14.7592	13.7782	13.0026	16.6758	17.3913	17.9432	14.979	16.6592	14.5143	14.862	17.2376	17.1267	14.5976	16.9346	12.8052	13.2597	14.3869	16.3736	15.745	12.7886	17.0493	15.7341	14.145	16.5511	18.0621	14.2131	13.2741	18.42	16.3795	17.7041	12.8063	999	8.99847	15.609	17.4979	999	16.5061	13.1052	16.8925	999	999	999
24h.71-1	15.0498	17.3096	20.1292	16.2022	18.9146	15.35	18.0124	14.202	14.3103	12.8313	16.9545	17.7785	17.8143	14.7429	16.1827	13.9504	15.2026	17.5429	17.1439	14.3915	19.0483	13.2104	13.2414	13.7261	16.0666	15.7799	12.8902	16.1892	16.6768	13.3349	16.4951	17.4639	19.1252	13.2316	17.1722	17.1394	17.3279	14.9117	16.6127	8.78313	16.4158	17.4295	999	999	14.5435	999	999	999	18.3277
24h.72-1	14.974	17.4474	20.4863	15.8752	19.5966	15.2343	18.6396	13.8231	13.5735	12.6938	17.4881	17.3202	17.3223	14.1891	16.1995	14.1808	15.2388	17.077	17.1348	14.308	16.7293	12.7107	13.0978	13.4159	15.7072	15.561	12.4124	16.8096	13.614	13.0332	16.0042	17.4658	16.3864	13.2174	16.8357	16.2876	17.6162	12.5577	17.8217	8.84016	13.5228	17.6811	999	17.5117	13.7615	15.3889	16.9156	15.7574	20.1903
24h.73-0	14.8217	19.9783	19.4861	16.3128	19.8529	16.6806	19.4769	15.7856	15.3087	15.3719	16.2276	17.9092	18.4221	15.7416	16.5155	15.4429	16.0597	17.2679	19.6369	14.4811	999	14.4251	18.1686	14.2699	16.875	15.9157	15.751	16.5248	16.2148	15.1235	16.6615	17.6896	17.8425	17.1935	18.9445	17.3866	18.5224	15.4564	999	25.0984	999	999	999	999	999	999	999	999	999
24h.74-1	15.3498	17.6585	18.852	15.9501	18.1857	15.047	18.4723	13.039	13.9834	13.0005	17.0652	17.1446	17.6156	14.5707	16.3729	12.3106	14.9983	17.7102	17.963	14.888	18.3445	13.2465	13.2439	14.0229	16.5549	15.9591	12.4619	17.263	14.3254	12.373	16.9656	17.1396	13.0572	13.247	19.3826	17.0221	17.1931	14.6575	999	9.71761	14.8155	999	17.2096	999	17.4804	15.8128	17.5815	999	17.5972
24h.75-1	15.001	17.5691	20.0021	16.2322	26.7874	15.0118	18.7459	14.2735	13.5086	12.6914	17.4682	18.3106	19.0412	14.4714	16.8018	14.66	14.671	17.2794	18.3998	14.51	17.7743	13.4399	13.1715	13.7934	16.6241	15.4091	14.4443	16.3593	15.9741	12.5959	16.3068	17.0703	18.2596	12.9308	17.4864	16.5703	18.2383	14.3921	17.4251	9.15586	14.8483	17.273	999	999	13.7049	999	16.7262	999	17.2324
24h.76-1	15.1782	18.1695	19.5972	16.0091	20.3953	15.1323	18.4509	13.0112	13.9649	13.0249	16.9256	17.4332	16.8276	14.5168	16.2171	12.9404	15.4329	16.2528	17.3418	14.3645	19.1605	13.589	13.3367	14.214	16.3375	15.3023	12.5053	16.6573	14.4188	12.2887	16.5993	16.8576	13.2713	13.1513	18.854	17.6576	17.7738	14.6941	17.726	9.72417	15.7041	999	999	17.3395	17.2622	16.4698	17.5982	999	999
24h.77-1	15.3288	18.7422	18.7987	16.6618	20.4009	15.77	19.8774	15.7225	15.4596	15.3064	17.3662	17.2905	18.0288	15.643	16.3195	14.796	16.5318	17.6022	24.1495	14.9012	21.7202	14.4067	17.0876	14.4175	16.9089	15.8882	15.6635	16.8338	16.4702	15.0024	16.3132	17.3442	18.4513	17.726	18.9885	17.3586	18.0655	15.5433	999	999	999	999	999	999	999	999	999	999	999
24h.78-0	14.7736	18.23	20.3171	16.1423	19.9728	16.8036	17.9421	15.743	15.7712	15.22	16.61	18.3051	19.121	15.9241	16.6289	15.2665	16.5116	17.0963	20.7736	14.854	21.2243	14.582	18.5736	13.8329	16.8604	16.0903	15.9358	16.7485	16.4697	14.4409	16.9432	17.8832	19.1919	18.7701	19.6494	17.8928	18.113	15.9688	999	999	999	999	999	999	999	999	999	999	999
24h.79-1	15.2208	18.0496	20.2938	16.35	19.3355	15.1278	18.0147	14.8106	13.9135	12.9114	16.9613	17.1693	17.1541	14.893	16.9272	13.4928	15.2285	17.1358	16.8868	14.9084	17.4121	13.0831	13.4239	13.7016	16.1863	15.7438	12.8886	17.7104	16.1966	12.1185	16.4143	16.9466	17.3927	12.8667	16.3088	16.1982	17.4653	14.0472	17.5157	8.55448	14.9498	999	16.8782	17.8408	13.9544	999	999	999	999
24h.80-1	14.8993	19.0573	18.6868	15.5153	19.7977	15.0526	18.0676	12.5211	13.6306	12.5764	17.6634	17.0111	16.7406	13.9983	16.3796	14.8639	14.757	17.4396	17.0428	14.3907	18.0389	13.2276	13.3558	13.5972	15.9129	16.0764	12.3334	17.0758	13.7197	12.7293	16.6013	17.1944	16.6133	13.029	15.3043	16.4042	16.6392	14.8088	18.6467	8.88295	14.841	999	999	16.5316	14.2647	18.427	15.8596	15.8963	17.6914
24h.81-0	15.2844	17.5939	19.0435	16.4628	20.1843	16.7216	17.9273	15.9868	15.5369	15.3351	18.0454	17.993	19.6556	16.6977	16.5237	14.9886	16.1075	17.7367	20.8943	14.7838	20.8837	14.4906	18.3612	13.9678	16.7405	16.5273	16.2795	16.6869	17.1914	15.1849	16.3461	17.2321	19.7981	17.8968	18.116	16.9706	18.0666	15.8706	999	23.2532	999	999	999	999	999	999	999	999	999
24h.82-1	14.6672	17.8153	19.363	16.5742	19.2309	14.5508	18.1598	15.6076	14.5632	13.5472	16.8586	17.7868	17.6464	14.3431	16.4021	12.1651	15.6785	17.9279	17.5201	14.6845	18.6671	13.6906	13.3925	14.1718	16.3524	15.5617	12.6623	16.8678	14.1814	14.0299	16.3967	17.6088	14.4605	13.2578	17.5285	16.6441	17.837	15.3708	17.8265	10.2248	17.0705	999	999	999	18.2694	16.7117	22.9495	999	999
24h.83-1	15.0416	17.65	18.938	14.1983	17.7406	14.9587	18.2584	13.2286	14.8846	13.3289	16.4017	17.683	17.097	14.1374	15.7655	15.3788	15.6139	17.5658	18.1826	14.7657	18.7205	13.6243	13.5236	13.8981	16.1864	15.7876	12.98	17.7454	16.426	14.7112	16.4387	17.6576	19.3798	13.1756	16.6499	16.6103	16.4772	13.203	17.3268	10.2075	15.6085	999	999	999	999	999	18.1188	999	999
24h.84-0	14.9378	17.5327	22.4441	16.8114	19.0627	16.9451	18.3474	15.7305	15.7126	15.4694	16.9409	18.3168	18.1786	16.0366	16.3288	15.6292	16.0366	17.1312	20.1749	14.8471	22.8797	14.4492	18.9012	14.0769	16.9693	16.3009	16.4918	17.502	16.4978	15.0168	16.5254	17.3245	18.9826	18.5193	18.1316	18.1591	18.9073	15.6066	999	999	999	999	999	999	999	999	999	999	999
24h.85-1	15.1063	18.6651	19.538	16.0165	19.0037	15.1245	18.3591	13.2797	14.3144	13.2501	17.4871	17.0082	17.7264	14.1027	16.616	14.6307	15.5622	17.6791	18.0237	14.4932	17.1619	13.869	13.5014	13.7711	16.5659	16.2904	13.0034	16.8304	16.3344	14.3997	16.4638	17.1129	20.2799	13.3413	15.4874	16.5791	17.8264	14.2673	17.6431	8.71935	15.2309	999	999	999	15.4121	999	17.2985	999	999
24h.86-1	14.9114	17.9213	20.019	16.1423	18.904	15.375	19.6773	13.4567	13.9808	13.2057	17.7405	17.8327	18.4076	14.0905	16.4462	13.8966	14.9567	17.8959	16.5412	14.8055	17.2105	13.6668	13.4995	13.9746	16.6966	15.7111	12.9497	16.9219	16.5216	13.3834	16.9952	16.9343	19.0047	13.2881	15.5544	16.3258	17.2584	15.0607	17.9679	9.34034	15.7164	17.5144	999	17.7532	13.5586	999	17.1294	999	17.3515
24h.87-1	15.2466	17.6645	20.5077	16.3967	19.3426	15.1861	19.0638	14.2929	14.6313	13.675	17.2847	18.3575	17.7925	14.3355	17.1215	15.0268	15.2663	18.0086	17.7614	14.9183	18.4323	13.5775	13.7393	14.1816	16.3043	16.163	13.3613	17.7275	16.3561	14.1444	16.5502	17.253	19.5947	13.454	18.1746	16.5357	16.9962	13.7781	16.3652	9.91938	14.7591	999	999	999	16.1115	999	999	999	20.4434
24h.88-1	14.9213	18.1645	21.307	16.3168	19.4521	15.1885	18.6785	14.4966	13.6982	13.0137	17.3498	17.2192	17.8387	13.9164	16.4472	12.5686	14.6627	17.2881	17.5091	14.8208	16.6114	13.2919	13.5568	14.2397	16.7988	15.2186	12.5803	17.4851	16.5018	11.9177	16.9345	17.3516	19.5228	13.3713	15.0579	16.7461	16.9663	13.6784	999	9.19723	15.0006	999	999	999	14.4598	999	17.3106	18.9957	999
24h.89-1	14.922	17.545	19.6685	16.4338	19.6074	15.1159	18.1182	14.4269	14.1643	13.3344	17.2281	17.7536	18.2223	15.2616	16.477	14.6275	15.3681	16.973	17.6064	14.7762	18.1753	14.0111	13.5434	14.0472	16.7155	16.2767	13.7264	16.8632	17.0344	13.702	17.0251	17.5455	19.9667	13.3691	17.7226	16.8603	17.1427	13.1319	17.6393	9.6115	15.6739	999	999	999	14.619	999	999	999	999
24h.90-1	14.7304	18.5377	20.0098	16.4667	19.8895	15.1384	18.7535	14.2446	14.1411	13.3178	16.7275	17.5872	17.7293	13.6453	16.4504	12.9554	15.0322	17.9212	17.6648	14.8413	18.7466	13.3773	13.6138	14.3268	16.8246	15.969	12.5345	17.0809	13.6973	13.3427	16.7393	17.3885	14.1075	13.2758	17.2605	16.9973	17.1117	15.3513	999	9.91544	15.1797	999	999	20.1374	999	18.7518	17.5927	999	999
24h.91-1	14.9377	17.9492	20.8881	16.6675	18.7941	15.3635	18.5839	14.7025	14.8627	13.7167	17.2619	17.8223	18.6217	14.9255	16.9369	14.0646	15.5795	17.7216	17.62	15.038	19.0291	13.6781	13.6778	14.6005	16.9055	15.8586	13.0892	17.3257	15.9254	13.5902	17.3454	17.2725	14.3712	13.2165	18.0791	18.39	17.6492	15.4384	17.3506	9.96366	16.0779	17.5587	999	999	15.7405	17.2479	19.4328	999	999
24h.92-1	15.0562	17.9771	19.3408	17.1503	22.7294	15.0374	20.1243	15.7534	14.337	13.4379	17.3589	18.2852	17.9486	14.0813	16.2551	13.5856	15.4474	17.4841	17.9233	14.611	19.3764	13.7388	13.5293	13.8709	16.4071	15.8739	12.4424	17.6988	16.8818	12.0708	16.5377	17.0663	19.7563	13.1113	17.3099	16.3882	17.8631	15.719	999	9.64599	15.6591	999	17.9802	17.3846	16.6436	999	999	999	999
24h.93-0	15.2464	19.1544	19.3353	16.8235	22.744	17.4762	18.3532	16.0593	15.3915	15.8185	17.6057	18.1838	19.8134	16.0642	16.9237	15.7909	16.7081	17.2583	24.8751	14.9878	999	14.4826	18.5337	14.6538	16.4842	16.2014	15.9767	18.0891	16.9544	15.4922	17.3163	17.8594	18.9859	19.3709	17.9063	18.3243	18.195	15.8872	999	24.5605	999	999	999	999	999	999	999	999	999
24h.94-1	14.8847	17.9355	19.9118	15.1078	17.7886	15.0164	18.1135	14.7936	13.5668	12.8321	17.255	17.5895	16.4618	13.9991	16.5354	14.8108	14.812	17.0906	17.3759	14.5469	18.6766	13.4553	13.1799	14.0814	15.9546	16.0437	12.2529	16.9185	14.4684	11.7277	16.4225	16.8505	14.5333	12.9163	17.716	15.4544	17.8002	14.8463	999	9.53949	17.6664	999	999	17.713	17.225	17.5743	17.1165	999	999
24h.95-1	15.2572	19.183	19.4835	16.4074	19.5697	15.2417	18.8729	14.8509	14.5094	13.3554	18.4428	17.9477	18.1258	15.0624	16.78	13.8916	15.4051	18.1153	17.2573	15.1694	18.4605	13.6055	13.4333	14.0408	16.455	15.78	13.2192	17.636	16.8256	14.3149	16.6214	17.1051	18.4486	13.2998	18.2113	16.9328	17.7413	14.0409	999	999	999	999	999	999	999	999	999	999	999
24h.96-1	15.3862	17.6627	19.9072	16.2799	19.7374	15.5238	18.6656	13.6473	13.7847	13.1309	17.7704	17.4621	16.7834	14.0526	16.6081	13.394	15.1663	17.6725	16.8757	14.5219	16.8104	12.6302	13.3361	14.1335	15.8176	14.9585	12.6392	17.5378	16.5489	11.1737	16.3773	17.3499	19.9469	12.9624	14.6473	15.0416	17.2026	13.0365	15.467	8.76281	16.819	17.0256	999	20.7825	15.2235	999	16.1207	999	999
48h.01-1	15.5473	17.9507	19.4329	16.4346	19.3865	15.1688	18.8188	15.3913	15.0266	13.5126	19.5552	18.4304	18.4265	14.969	17.4593	13.6863	16.6068	18.3716	17.2495	15.1565	18.9568	13.7483	13.8958	14.4222	17.686	16.6718	12.9707	18.2661	15.7106	14.7538	17.2851	17.7427	17.6572	13.6189	17.9618	17.7773	18.4556	14.7748	999	9.26326	15.6542	999	999	16.2836	14.091	16.2325	15.336	999	999
48h.02-1	15.544	18.04	21.1528	15.4824	19.0508	15.479	20.9037	15.6803	14.3984	13.5129	18.345	17.1953	17.1469	14.929	17.6588	14.5647	15.4873	19.5069	18.1128	15.0518	19.087	14.0559	13.875	14.0552	17.608	17.3762	12.8483	17.8714	16.5964	14.6503	17.718	17.5015	17.8186	13.5664	15.9219	18.0916	19.3044	15.6277	17.2658	9.39514	16.6717	999	999	999	14.416	16.3168	999	16.1559	999
48h.03-1	14.9828	18.9019	21.2176	16.0729	18.8545	15.0676	20.167	12.054	14.2646	13.1258	17.7502	18.0835	17.0226	12.8679	16.9854	13.0921	15.2863	19.7388	17.6628	14.7663	17.5644	13.4823	13.6259	13.9219	16.9091	15.748	12.931	18.5679	17.1715	13.2685	17.6968	17.2362	19.4158	13.6924	15.8707	17.1255	18.5862	15.5533	999	9.69171	17.2736	999	17.2932	999	14.8152	999	15.8409	999	999
48h.04-1	15.3522	20.8996	20.1105	16.7007	19.6518	15.8183	28.8132	15.8629	14.6818	13.9212	17.2831	18.3499	22.0333	14.5535	17.5986	15.7652	15.7979	17.9986	17.75	15.2673	20.7852	14.1633	13.8239	15.1864	16.5508	16.4988	13.8845	17.6081	15.6525	15.2315	17.2136	17.3464	15.0787	13.636	19.1061	17.4813	19.3329	16.8624	999	10.1835	14.7942	999	999	999	15.0826	15.8489	999	999	999
48h.05-0	15.6206	19.5057	20.1064	16.5565	19.0745	16.8393	18.7017	16.3838	16.4676	15.972	17.5577	18.5908	19.8857	16.5985	17.3022	16.3375	17.0573	18.4409	21.5021	15.4315	23.4967	14.7724	18.6624	14.6313	17.7513	16.8466	16.4147	18.1316	17.4761	16.1366	17.5502	17.472	21.1331	20.0728	19.4006	17.0648	20.2412	16.4278	999	999	999	999	999	999	999	999	999	999	999
48h.06-1	15.2471	18.574	20.6825	16.1423	18.988	14.8516	19.1165	15.1755	15.0032	13.0912	18.2541	18.3635	18.981	14.4296	17.2568	13.9229	16.0252	18.3551	17.8647	14.8398	18.8695	13.4395	13.3312	14.4266	17.6922	16.3078	13.2554	17.6783	17.136	13.5006	17.1835	17.5208	19.6224	13.4428	20.4194	18.0883	16.2301	15.9704	999	10.291	16.1099	999	999	999	14.9483	999	17.4423	999	999
48h.07-1	15.633	18.8301	22.1402	16.0822	20.095	14.9777	19.5104	14.791	14.681	13.525	18.7513	17.2603	18.7772	13.6515	17.1721	15.6258	15.2197	17.7048	17.873	14.8625	18.9791	14.118	13.4697	14.8345	17.3688	16.5148	12.8924	19.5221	15.1425	14.3782	16.9335	16.9105	16.3649	13.4908	18.3645	16.815	18.8486	16.3822	999	10.6215	15.9284	999	999	999	15.95	16.9296	17.4529	16.852	17.7846
48h.08-1	15.0361	17.6578	21.7132	16.1498	19.8718	14.8491	18.5698	15.1031	14.0857	13.1698	18.308	18.262	17.8524	14.7637	16.8366	13.9932	14.92	18.0311	17.3657	14.6433	18.2059	13.8857	13.4335	14.2162	16.8298	16.4684	12.6247	17.4457	16.9036	12.4265	17.1809	16.6864	17.1433	13.733	15.4614	17.0728	19.2449	14.3843	999	9.68729	15.9533	999	999	17.0247	14.5629	17.6502	16.4833	999	17.7897
48h.09-1	15.3853	17.9115	23.048	16.1203	19.699	14.8909	22.2039	14.9418	13.5728	13.113	17.698	17.3566	18.0533	14.4101	17.2593	14.3877	15.4593	17.9324	17.2863	14.6637	18.2496	13.06	13.3216	14.4	15.9649	16.6629	13.6936	17.4667	16.3709	14.1836	17.6405	17.4406	19.4677	13.498	15.9897	16.931	19.1263	14.1806	15.6177	8.43578	15.3557	17.2185	999	999	14.2225	999	17.2735	999	999
48h.10-1	14.841	18.1314	22.4069	15.8599	20.0321	14.8468	19.7892	14.5364	14.2566	12.8624	17.8835	17.5056	17.0322	14.4723	16.6826	14.9368	15.2584	18.1455	17.6931	14.6955	17.8873	13.2652	13.383	12.9339	16.9301	15.6927	13.0885	17.5098	17.1784	14.409	17.7524	16.6728	20.2678	13.5099	17.9892	16.8202	17.7496	13.1517	17.2656	8.88247	17.2524	999	999	16.013	14.582	999	999	999	999
48h.11-1	15.1587	17.7759	19.4083	15.8377	18.5026	15.1449	17.8445	15.4207	13.1178	12.8223	17.9696	17.1573	16.2255	13.2625	17.0835	15.6309	14.4665	18.003	17.533	14.79	17.2889	13.2048	13.4698	13.4527	17.1281	16.2578	12.5175	17.2062	17.3027	10.8751	17.4849	18.3119	18.214	13.2184	16.0614	16.2764	17.566	11.9584	17.2013	8.3017	16.8968	999	999	17.0117	13.4601	999	999	999	999
48h.12-1	15.2634	17.7518	19.286	15.8251	19.8542	14.9317	19.148	15.6909	14.494	12.9083	17.8498	17.8525	19.1384	15.9639	17.4309	14.8297	15.8427	17.8406	19.5622	14.9445	17.9915	14.0004	13.3233	13.9956	17.3722	15.9993	16.0153	17.3916	17.549	11.692	16.8982	13.0372	18.7308	13.4799	17.8998	16.7948	18.1512	15.4056	999	16.6464	999	999	999	999	999	999	999	999	999
48h.13-1	15.3398	18.3623	21.1463	16.1625	18.8599	14.9491	19.1083	14.1768	14.7833	13.2986	17.2773	18.6954	18.385	14.6091	17.5117	12.9652	15.55	17.953	17.2239	15.1284	19.0761	13.1258	13.5103	14.4392	16.6927	16.1236	13.3015	17.2742	15.6804	12.2303	15.3044	16.9279	14.8489	13.3251	20.0457	16.9049	17.0775	15.607	15.5608	8.68951	15.2999	999	999	17.0466	13.7856	14.2305	16.6418	999	16.5123
48h.14-1	15.2998	18.5434	19.4436	15.1165	19.6915	14.8301	18.9815	13.7028	13.8151	12.9272	17.0557	17.3885	19.1274	14.1098	16.7523	12.0299	15.113	18.0562	17.1443	14.8373	16.3924	13.1066	13.2901	13.6935	17.0638	16.6713	12.3833	16.4963	14.5877	13.3737	17.506	16.5457	13.8971	13.1595	17.4733	16.9897	17.2526	13.7825	999	7.96744	14.6879	17.5977	999	999	12.7928	15.2526	15.6645	999	16.737
48h.15-1	15.1939	17.3272	19.0811	16.2844	19.7655	14.8046	18.9113	14.1234	13.7715	12.8974	17.8157	18.1724	18.1598	14.3538	17.2889	13.3068	14.9357	18.6884	17.3365	14.9284	18.6425	13.4072	13.1963	14.3854	16.14	16.2776	12.524	17.4284	15.7724	13.7593	17.2079	17.325	14.6012	13.3323	17.609	17.1069	18.374	15.6997	16.8999	8.6067	14.9241	16.1495	999	999	14.0847	17.3231	999	16.8084	17.7035
48h.16-1	15.0734	17.3423	21.301	15.8992	19.998	14.7745	18.0161	14.0476	13.3469	12.7653	17.2504	17.5762	17.2495	14.5022	17.18	14.5306	15.2164	18.4048	17.2852	14.5178	16.739	12.8832	13.2361	14.1626	16.609	15.6784	12.8954	17.3381	13.7978	13.7276	17.5196	16.6692	12.9931	13.1933	17.0748	17.1737	18.7371	12.7628	15.805	7.98745	14.4795	19.3454	999	999	12.4397	14.5627	15.9083	999	999
48h.17-0	15.5908	17.8349	20.9336	16.3035	20.3337	16.4	19.4365	16.1626	15.7684	15.506	18.5126	18.4088	19.7044	16.6347	16.8742	15.9419	16.8957	17.3354	20.7675	15.1115	20.0649	14.5408	18.397	14.3412	17.2088	16.5205	16.3895	17.3532	16.8624	15.638	17.3945	17.5491	18.518	17.7364	17.6736	17.3333	19.1461	16.1147	999	23.4239	999	999	999	999	999	999	999	999	999
48h.18-1	15.1061	17.3717	20.702	16.166	17.2421	14.876	18.4292	15.5583	14.9053	13.3444	18.2392	18.3905	18.6649	15.0625	16.5039	14.9398	15.521	16.8972	20.4287	14.7909	19.4997	14.2099	13.1882	14.5726	16.8233	16.0416	12.6574	17.5053	16.6555	15.1006	16.8782	16.9087	17.7259	13.7998	18.4701	17.6284	18.3646	15.6603	999	13.5597	999	999	999	999	999	999	999	999	999
48h.19-1	15.1584	18.1017	20.9657	16.0921	19.0571	14.9911	19.0153	15.5821	14.5448	13.2681	17.7098	18.3729	17.6888	14.2819	16.8357	13.0596	15.6936	18.4924	17.6944	14.8831	19.983	13.7506	13.3189	14.3594	17.2152	15.9022	12.9103	16.9399	15.8741	14.2001	16.8026	16.9355	15.7044	13.3304	18.9711	17.3423	18.2672	15.0622	999	11.3339	16.2791	999	999	999	17.2604	999	16.499	999	999
48h.20-0	15.3068	18.421	21.9709	16.3395	19.127	16.2171	20.6973	16.2722	15.9045	15.429	17.7321	18.2408	18.8118	16.1266	17.3157	15.9944	16.6852	17.4864	26.2197	15.3121	21.4358	14.5926	19.0532	14.407	17.1905	16.6782	16.1297	17.6831	17.6914	15.1939	17.4453	17.5595	18.7883	19.977	18.9536	18.6396	19.854	16.2556	999	999	999	999	999	999	999	999	999	999	999
48h.21-1	15.1344	18.8126	19.4302	16.7235	20.2481	14.9434	18.4856	15.5031	14.1388	13.3011	17.8365	17.9214	17.6229	14.0419	17.1429	14.9652	15.7067	17.73	17.2769	14.7981	19.606	13.9724	13.5062	14.3556	16.8282	15.6076	13.0006	17.441	15.3113	14.0719	17.0891	16.586	14.0899	13.2765	18.4178	17.2834	18.6586	15.9665	17.587	10.522	14.3003	999	999	999	16.7523	999	999	999	999
48h.22-1	14.9351	18.3631	22.678	15.8946	19.3263	15.0873	18.4025	12.4656	13.8067	12.9622	17.3406	18.1371	17.6107	14.6599	17.1412	13.8989	15.4356	17.5105	17.527	14.9372	17.9404	13.515	13.3355	13.6909	16.9143	15.899	12.8814	17.1464	16.4797	11.9055	17.2813	17.428	18.9761	13.1679	16.4452	17.8594	17.2079	14.9332	17.285	8.03204	14.4658	999	999	16.9165	14.3598	999	16.2776	999	17.9542
48h.23-1	15.3184	17.9861	20.6174	15.2893	19.7574	14.8907	19.9434	11.9809	13.6817	12.7778	17.7005	16.9846	18.0371	14.0959	17.3009	14.3575	15.4297	18.1665	16.9021	15.1575	18.1705	13.7235	13.5745	13.8107	16.9749	15.8874	12.7874	17.4961	16.3622	13.9363	16.9371	16.7319	20.1835	13.1091	15.6332	17.0794	17.7211	16.0127	16.0528	9.2647	14.9436	17.1235	999	999	15.3929	999	17.5577	999	16.9653
48h.24-1	14.9825	17.5772	20.3236	15.1401	19.8371	15.6537	18.7042	16.4285	14.5969	13.2866	17.4965	18.1933	18.1073	14.8354	16.9061	15.2092	15.7938	18.1138	17.5561	14.6918	17.7061	13.926	13.7185	13.9941	16.6871	16.1831	13.4212	17.7523	16.198	14.6398	16.9847	17.471	19.8049	13.39	15.8293	17.0789	17.6277	14.554	16.4399	8.145	14.2519	999	999	17.4994	13.1248	18.8891	17.308	999	999
48h.25-1	15.6357	18.6624	20.9571	16.1118	20.0013	15.2382	19.483	13.1257	14.8716	13.3543	18.8334	17.7723	17.8029	14.8133	17.318	13.7022	15.9289	18.7106	18.0374	15.0016	18.7153	13.6823	13.8241	13.6077	16.8044	16.138	13.5014	17.6853	17.2974	14.7549	16.9344	17.1454	18.6458	13.7536	17.4532	18.072	17.8244	14.8876	999	9.33916	16.885	999	999	999	14.9775	999	17.2883	999	999
48h.26-1	15.5558	18.6399	19.5792	16.1491	20.1782	15.3944	19.0022	14.7905	14.5171	13.2698	18.0206	17.6364	21.1827	14.0201	17.1322	13.3853	15.5	18.694	17.4779	15.1842	18.3772	13.8305	13.5096	14.4799	17.7903	16.4936	13.1461	16.8855	15.9282	13.4299	17.3778	17.7426	14.8317	13.5066	19.0726	17.347	18.0023	15.7199	999	9.70525	16.898	999	999	999	16.2418	17.5648	999	999	17.576
48h.27-1	15.4161	20.2763	21.3584	16.7261	16.3132	15.5507	20.758	13.6537	15.7417	13.8787	17.5875	17.7851	16.7372	13.4377	17.0661	15.8144	15.5234	17.9562	17.2008	15.5179	24.5129	14.2534	13.7742	14.7157	18.105	16.6736	13.056	17.7921	17.3616	14.865	17.5403	17.5371	19.5453	13.6911	15.3983	17.4731	16.4756	14.7439	999	11.2948	999	999	999	999	999	999	999	999	999
48h.28-1	15.7362	19.2743	20.5902	15.639	20.0168	15.3096	18.6727	15.4265	13.9491	13.178	17.2049	17.4776	18.9034	13.9566	17.3458	14.3685	15.235	17.6802	16.9395	14.7824	19.2049	13.5601	13.5054	14.5341	16.8217	15.8035	13.5255	17.2695	14.5465	12.9298	16.6522	17.6651	16.439	13.152	17.4053	17.4295	18.2128	15.1356	999	9.01446	14.0426	999	999	999	13.6811	16.574	17.5742	999	999
48h.29-1	15.1236	19.0499	20.4141	16.4027	20.2995	15.1315	17.7401	15.4373	13.9043	12.947	18.0286	17.5279	16.7852	13.7373	16.8415	14.2156	15.265	18.9626	16.7613	14.5378	18.364	13.4031	13.3793	13.6672	16.4731	15.9004	12.6711	17.5087	13.9882	12.0073	15.6191	17.6781	15.8507	13.2655	17.573	16.3772	18.1112	15.1358	999	8.71082	15.1946	999	999	999	14.0788	15.623	14.9125	16.5245	999
48h.30-1	14.9625	18.797	19.4601	15.8492	18.9866	14.9127	17.8557	14.8968	14.2133	12.9737	16.8791	17.9025	17.4938	14.1344	17.0936	13.6013	15.018	17.1566	16.8158	14.5597	17.9284	13.3676	13.4065	13.6471	16.6739	15.8654	13.1869	17.1336	16.3027	12.309	17.1171	16.7296	18.5847	13.2501	15.0495	16.8969	18.0768	11.1409	16.0338	8.58289	15.7923	999	999	16.9517	14.4419	999	16.1616	999	999
48h.31-1	15.3162	18.4078	20.1986	16.3319	19.1856	15.3186	18.6935	14.5438	14.3597	13.1685	17.8478	17.9344	18.0348	14.274	17.2234	14.1361	15.1157	18.0137	17.5024	14.8083	21.2618	13.9748	13.433	14.3523	16.5045	15.8462	12.5519	17.2922	15.8484	14.0828	17.7661	17.7245	18.2434	13.3903	17.5089	16.7969	17.9652	15.2531	17.562	9.19412	17.0453	999	999	999	999	17.2643	18.3944	999	999
48h.32-1	14.8704	18.1442	19.9403	15.9843	18.8268	14.8955	20.1012	12.6954	13.3044	12.637	17.3014	17.421	17.4417	14.1761	16.5994	15.0426	14.6925	17.6507	16.9312	14.5435	17.5604	12.9589	13.128	13.1801	16.3834	15.3221	12.5838	16.8293	14.8856	13.6671	17.3469	16.9079	16.5587	13.4762	17.1906	16.5967	16.654	15.0927	22.7406	8.2372	13.8266	999	999	999	14.0989	17.0436	15.5157	999	16.5765
48h.33-1	15.0582	18.6143	21.3804	16.1626	19.5669	14.6388	18.139	14.9574	14.9259	13.1322	17.1648	18.2266	19.1352	15.1833	16.3308	15.2133	15.7982	17.8051	17.4358	14.5979	18.7531	13.7094	13.18	13.6883	16.2968	15.5786	12.3183	16.766	16.5026	14.6832	16.8383	16.4483	17.8431	13.0692	18.7211	17.7893	17.4087	13.4712	16.9881	12.7347	15.8454	999	999	999	14.2476	999	17.11	999	999
48h.34-1	15.1399	18.9193	22.2715	15.7911	20.3246	14.7629	18.308	14.8793	14.3535	13.0951	18.2783	18.7058	15.366	13.7263	16.5164	11.623	15.3745	17.5987	17.6229	14.2938	16.8164	13.5213	13.1383	14.2225	16.6326	15.9702	13.0727	17.0718	16.8582	13.5844	17.2504	16.0006	18.1244	13.0791	16.6326	16.5936	16.9803	12.2474	999	8.70326	17.6334	999	999	17.6774	13.2983	999	15.407	999	999
48h.35-1	15.0038	18.0877	20.9213	14.8036	19.5454	15.1671	19.3096	14.5903	14.7985	13.0479	18.021	18.0729	17.3009	12.9715	16.4393	11.8037	15.4288	18.4601	17.6492	15.3643	17.7601	13.7829	13.4408	13.7163	17.2834	15.5987	12.3963	17.4518	16.727	12.4898	16.8289	17.5242	19.4449	13.1605	16.4571	16.513	17.8723	15.8627	17.4533	8.6784	15.6583	999	999	999	16.5037	999	999	999	999
48h.36-1	14.6919	18.5679	20.2164	15.2002	19.5129	15.0683	19.4666	12.6762	14.1895	13.0242	17.0211	16.9595	13.9138	12.5747	17.4688	12.5847	16.1824	17.7547	17.4765	14.703	17.777	13.408	13.0644	14.3824	16.4711	15.6433	12.3273	17.0067	14.3178	13.3438	16.5876	16.0215	18.5482	13.5503	16.0653	16.6099	16.6892	10.0654	16.1793	9.33738	16.3302	999	999	999	14.1875	999	16.4073	999	16.5296
48h.37-1	14.9466	18.823	19.0951	16.2959	19.5373	14.9698	19.7241	14.449	13.4192	12.8432	17.0295	17.6326	16.8673	13.4958	17.2107	15.0784	14.9177	17.8986	17.4624	14.6241	18.2296	12.9711	13.3013	14.0841	16.948	15.8051	12.7676	17.7944	17.1613	12.2995	17.1592	16.7151	20.9457	13.3869	13.9997	16.912	17.7382	13.2505	16.3879	9.13983	14.7456	999	999	999	15.1377	999	999	999	17.9079
48h.38-1	15.2426	18.3546	21.0286	15.945	19.6069	14.9939	18.8953	13.5124	14.1209	12.7805	17.3355	18.3081	16.3143	13.6947	17.2964	13.6715	15.3946	17.7312	16.8669	14.6797	17.3928	13.268	13.343	13.9923	16.5231	15.9424	12.9325	17.7826	16.5037	12.5366	17.1903	16.5367	18.6886	13.3698	15.9072	17.1056	16.7607	12.4577	18.2368	8.01793	15.0635	15.7784	999	16.3089	14.5248	999	16.3605	999	15.3469
48h.39-1	15.1527	18.5752	20.1551	15.6436	19.0689	15.073	19.0133	15.5346	16.0037	15.9911	16.9533	17.5916	15.1922	13.8549	16.522	14.7793	16.2643	17.6964	20.6827	15.3645	18.6075	14.356	15.2846	14.4975	17.0535	16.5588	12.7154	18.3298	15.9895	12.3259	16.5895	16.466	18.3777	16.2212	19.9035	16.5046	17.6053	11.3964	999	15.834	999	999	999	999	999	999	20.4325	999	999
48h.40-1	15.5706	19.5015	20.5657	15.2701	18.4027	15.0776	20.8621	12.121	13.9334	12.8656	17.7898	17.9583	17.2451	13.7583	17.0004	12.5174	14.9791	18.2711	16.8794	14.4536	16.8513	13.3013	13.242	13.8229	16.5421	16.0914	13.017	17.6352	16.8329	13.0752	17.4852	15.9943	19.3773	13.2407	16.3931	16.8746	18.0677	13.6748	999	8.26813	14.5244	999	999	16.4301	14.1433	999	15.9904	999	999
48h.41-1	15.1523	19.5461	19.9222	16.2884	21.6574	14.9403	18.7373	14.3397	14.0275	13.1814	18.0999	18.125	16.8467	13.9614	17.0827	11.8413	14.7264	17.5394	17.0285	14.7864	18.0438	13.2943	13.3735	14.2488	16.7301	15.8745	12.7202	18.3768	16.057	11.6926	17.1498	18.3495	19.3989	13.4983	16.53	16.2541	18.8864	13.382	17.0323	9.14782	14.0861	999	999	999	16.0453	18.0136	17.8035	999	999
48h.42-1	14.5709	18.4573	18.9462	15.8821	20.043	15.1738	18.632	15.5665	14.4986	13.3032	18.1771	17.8602	18.4742	15.1889	17.2734	13.9263	15.7823	17.915	17.8514	14.6479	18.9864	13.9884	13.5183	14.2943	17.1305	15.4073	12.8925	17.4509	16.8016	14.8373	17.4611	17.5556	18.432	13.6743	18.3528	17.4056	17.3251	14.9699	999	9.30026	16.2218	999	999	999	15.0387	999	999	999	999
48h.43-1	15.1628	19.3193	21.605	16.0866	18.7811	15.3284	17.7985	15.6108	14.4385	13.157	17.8311	18.1545	18.4528	14.4255	16.9789	12.9814	15.3908	17.9329	17.9088	14.7191	17.9115	14.2581	13.5207	14.8066	16.7042	16.2487	13.0143	19.3115	13.2923	13.7586	17.9229	17.6146	14.4059	13.5261	18.8383	17.0328	18.1518	16.021	999	10.2893	18.8463	999	999	999	15.6152	17.4391	16.5306	999	999
48h.44-1	15.1722	17.4327	20.5285	16.3288	20.8256	15.3418	18.6357	14.2115	14.3539	13.5673	17.8898	18.0798	17.7626	15.1413	17.218	13.6807	15.0311	17.7251	18.2457	14.6635	17.6862	13.3123	13.482	14.4194	17.0533	16.9132	13.7248	17.8858	14.6207	14.791	17.2234	17.1445	16.0386	13.434	18.1184	16.5279	18.9916	11.5621	999	9.56198	15.0379	999	999	16.0315	15.3362	15.3586	17.1573	999	17.6318
48h.45-1	15.3259	18.7792	20.0635	16.4047	20.0909	15.1122	19.647	12.7507	13.5017	12.8908	17.707	18.1493	17.983	14.0043	16.5435	12.8675	15.3176	18.7231	17.3978	14.453	17.4775	13.273	13.4165	14.1464	16.1745	15.9508	12.9943	17.3085	16.4456	14.1361	16.8845	16.9988	19.7964	13.479	16.716	17.0254	18.7591	14.0239	999	9.02399	15.1541	999	17.3049	999	15.0867	999	16.2759	999	20.4077
48h.46-1	15.1441	18.7834	20.9261	16.0699	19.6127	14.9325	19.6226	15.5327	14.307	13.2074	18.2947	17.92	18.8893	14.4756	17.257	15.1275	15.6505	17.5867	17.4025	14.782	18.8171	13.615	13.1212	14.4377	16.681	15.909	13.1129	17.1174	15.3043	14.94	16.9659	17.0124	15.189	13.3869	17.6335	16.9485	18.2311	15.3173	999	10.2152	16.9304	17.2588	999	18.3922	13.2198	15.6271	16.241	999	999
48h.47-1	15.4196	19.6252	22.2296	15.9905	21.81	15.1523	17.7993	15.5694	14.9098	13.1683	17.9953	18.4755	17.8373	14.1398	17.1908	13.2732	15.4976	17.8543	17.713	14.9589	17.9892	13.457	13.3771	13.9792	16.9541	15.788	12.9231	17.6603	17.2108	13.0068	17.1467	17.3798	20.0813	13.557	18.3175	16.2596	17.6967	15.0499	17.4333	9.46784	15.7694	999	17.2211	999	15.6911	999	25.627	999	22.9734
48h.48-2	15.2338	19.2999	19.8976	15.9923	19.7784	15.2513	20.1813	16.1244	14.8825	13.5143	17.5873	18.7499	18.7195	14.8075	16.857	15.0065	15.5181	17.9985	17.1871	15.1101	18.0225	13.5961	13.533	14.2591	16.5646	16.1548	13.2527	16.722	16.0499	14.6842	16.5442	16.8726	17.8807	13.823	18.2196	16.826	17.571	13.7579	22.6038	9.07309	16.7232	999	21.6003	999	16.7257	999	15.5078	999	16.5505
48h.49-1	15.6243	19.1513	20.3408	14.3005	20.7203	15.611	18.8357	14.7282	14.2882	13.4229	18.1283	19.1523	16.6223	14.8044	17.3951	13.3381	16.0134	18.9374	17.8628	15.548	18.6967	13.9773	13.7482	13.8183	17.4643	16.0726	13.0288	18.0204	16.6677	12.7868	17.6724	17.9428	19.5699	13.7144	18.1611	16.8318	18.5342	14.809	15.4736	9.11558	15.6004	999	999	17.5388	15.8966	999	999	999	17.8732
48h.50-1	15.7324	18.5521	20.7156	16.808	999	15.5875	19.2983	14.8224	13.6182	13.3108	18.1876	17.5588	19.361	14.8834	17.2094	15.9767	15.3098	18.0585	17.9381	15.0444	18.8833	13.4781	13.7837	13.3975	16.6535	16.4105	13.4738	17.3527	15.2195	14.386	16.1961	17.5554	16.393	13.797	17.5392	16.6005	17.3567	16.0249	15.8411	8.69492	14.7065	999	999	15.5658	13.1677	16.2135	15.7241	999	999
48h.51-2	15.4253	19.1966	19.9979	15.8375	18.2832	15.4613	18.8767	13.0944	13.5331	13.3352	19.3949	18.2906	15.873	13.486	17.1577	13.0512	14.9675	18.4684	17.7665	14.5292	16.383	12.8631	13.8581	13.0882	16.7566	15.3724	12.4833	17.0422	16.1801	12.215	17.7736	16.2574	19.4729	13.3323	16.5539	16.0448	17.2843	12.2599	15.5087	7.18074	13.2635	999	999	15.4705	11.6235	999	14.9766	999	17.6002
48h.52-1	15.359	18.4245	21.7454	16.2712	15.0362	15.4651	18.6849	14.2967	14.7383	13.1309	18.7521	17.9318	18.6053	14.2694	17.1431	12.7667	15.6905	18.1103	18.1146	14.8361	18.4545	13.6107	13.3567	13.6591	17.0469	16.4015	12.7853	16.9052	17.7897	14.0663	18.0312	17.1977	19.4428	13.6419	16.8304	17.751	19.8123	16.2782	999	11.279	999	999	999	999	14.4999	999	999	999	999
48h.53-0	15.6963	18.3447	19.5164	16.4042	19.3204	16.5006	20.4344	16.338	15.9833	15.8445	17.844	18.1855	999	15.9981	16.7198	16.0983	16.8031	18.5009	22.6084	15.4525	999	14.6641	18.8386	14.6707	17.1392	16.6928	15.9131	17.5726	18.0915	15.3834	17.6537	16.7357	18.9098	19.393	18.5675	17.3089	19.024	16.1418	999	999	999	999	999	999	999	999	999	999	999
48h.54-1	14.8998	18.7561	20.0035	15.5357	18.9853	15.2117	19.1451	13.2035	13.777	12.9748	17.325	16.9175	17.1424	13.9241	16.8421	14.1181	14.5052	18.0714	17.2889	14.7706	17.6763	13.3774	13.2875	13.5899	16.2954	14.6712	12.5996	17.1809	17.4872	13.1261	17.8685	17.1496	20.2758	13.1875	14.4434	17.3935	18.0655	14.6102	16.961	8.75699	14.5998	999	16.8373	16.9326	13.6155	999	15.3693	999	999
48h.55-1	15.2498	19.0271	19.9701	15.9851	19.4776	15.6711	18.9121	15.2959	15.6817	14.6212	18.0073	18.6758	19.0869	15.7182	17.1986	14.9422	16.4071	17.6383	19.9913	15.3244	23.7881	14.2811	13.7449	14.611	17.4501	16.6927	12.7158	17.098	16.5476	13.7109	16.8822	17.4761	18.8574	14.6206	19.7527	17.6394	18.8952	15.511	999	13.4196	999	999	999	999	999	999	999	999	999
48h.56-1	15.1092	19.3716	20.8316	16.2815	18.033	14.8222	17.5834	15.1669	14.6544	13.1976	17.056	17.6024	15.2388	13.9984	17.2534	15.337	15.6659	18.7173	17.9659	14.8147	17.6604	13.6382	13.4264	13.9798	16.7819	16.1332	13.2102	17.0661	16.6653	13.9868	17.1392	17.8717	20.4266	13.2854	17.0573	17.5037	18.2758	11.822	999	9.98564	15.4115	999	999	999	15.1635	999	17.2035	999	999
48h.57-0	15.7555	19.879	20.954	16.634	19.0813	16.8681	17.6722	15.8526	16.2319	16.2161	17.7722	18.4334	19.4954	15.7931	17.1247	15.9158	17.9891	17.0951	28.6536	15.2728	999	14.7897	18.7689	14.7714	17.7409	16.7178	16.2747	18.2163	17.5028	15.313	17.4023	17.8421	18.4008	19.1889	19.7015	18.8029	18.4348	16.695	999	999	999	999	999	999	999	999	999	999	999
48h.58-1	15.2959	19.4965	21.4013	16.4523	18.4724	15.0717	15.7652	15.6371	14.9067	13.0708	17.4891	18.2884	15.427	15.3014	16.6039	14.2013	15.8259	17.5128	16.782	15.3193	17.6721	13.6455	13.48	14.4439	17.0694	16.5146	13.3743	17.6007	17.3515	11.7264	17.9608	14.5197	19.1132	13.6313	17.285	17.5652	16.9003	10.7287	17.6258	10.6159	15.6392	999	999	16.954	14.3323	999	999	999	17.5175
48h.59-0	15.2318	18.1173	20.0478	16.8754	19.0633	16.4884	19.3474	16.0015	15.8119	15.7464	17.4947	18.0064	22.4433	16.1173	16.8442	16.3294	16.2521	18.414	20.9858	15.2633	22.9973	14.5838	19.1765	14.6687	17.7127	16.575	16.5962	16.9368	16.9858	15.1945	17.3922	17.6248	19.675	19.2385	18.9182	17.6864	19.1184	16.1807	999	999	999	999	999	999	999	999	999	999	999
48h.60-1	15.5198	18.0418	21.6603	16.1688	18.6642	14.8574	19.569	15.2455	14.6733	13.3284	17.5814	18.1813	17.4147	14.4211	17.0868	12.4579	15.8742	18.0542	18.5059	14.7862	18.4839	13.9208	13.4782	14.905	16.7589	15.7382	12.7249	17.1833	16.782	14.043	17.5433	17.5292	20.9	13.5017	17.4921	17.3841	19.0807	14.8674	999	10.1173	16.6258	999	17.7802	999	16.6912	999	999	999	999
48h.61-0	15.4464	19.3442	19.3652	16.015	21.5348	16.2297	18.6416	16.0375	15.8756	16.2566	16.9363	17.9095	18.7506	15.9839	16.7217	15.6222	16.2065	17.5875	20.0441	14.9974	19.7242	14.6956	18.4175	14.6463	17.644	16.7436	15.9867	17.7246	17.3342	15.2179	17.2936	17.4932	19.8086	19.3084	17.7166	17.4718	17.9062	15.6966	999	999	999	999	999	999	999	999	999	999	999
48h.62-1	14.827	19.1003	20.336	15.9956	18.6132	14.585	17.9763	15.4391	13.8019	12.7585	16.8528	17.5268	18.1632	13.6437	16.7286	14.6185	15.3022	17.6927	17.1996	14.8513	19.5746	13.6035	13.2278	13.8632	16.5467	15.7672	12.3671	16.8635	14.7374	14.1367	16.7079	16.6215	14.3728	13.0125	17.8114	16.1287	17.4802	15.7583	999	10.5651	15.9115	999	999	17.5284	14.467	999	999	999	999
48h.63-1	15.4422	17.7108	18.7599	16.2732	19.3931	15.1839	17.8298	15.6441	15.0693	13.9474	17.4839	18.1021	19.6009	16.1127	16.9332	15.2341	16.957	16.9064	23.0769	15.2118	20.4408	14.371	13.807	14.5724	16.9942	16.098	15.5797	17.1333	16.9149	15.2422	17.653	16.6966	18.2409	14.3876	18.3758	17.1789	18.1892	14.8452	999	999	999	999	999	999	999	999	999	999	999
48h.64-1	14.9507	17.3941	19.8624	16.0945	19.4304	14.6113	18.3898	14.0512	14.0605	12.8547	17.6836	17.3916	17.2433	14.1941	17.0099	12.3986	15.3511	17.6494	17.0571	14.5722	17.8552	13.3029	13.0679	13.7172	16.3297	15.9831	12.1826	17.3967	15.8665	12.7915	16.887	16.8026	16.3242	13.3111	18.3833	16.7585	18.4112	15.5737	999	9.86915	17.6994	999	999	999	16.5963	18.7525	999	999	999
48h.65-0	15.5691	19.4011	21.6875	16.5878	19.0968	16.1909	17.9369	15.7744	16.5064	15.5739	17.3156	18.118	19.4516	15.7379	16.657	15.9146	16.7606	18.1607	22.391	15.2166	21.6744	14.9074	16.8344	14.1484	17.0795	16.5867	16.0457	17.3742	16.7381	15.1194	16.7919	17.4275	18.4141	17.494	18.9235	17.5085	18.1152	16.0832	999	27.3982	999	999	999	999	999	999	999	999	999
48h.66-1	14.8702	17.6801	23.3064	15.931	18.8364	14.8231	17.3432	13.825	14.3445	12.873	17.414	17.6792	17.8311	13.9147	16.6319	14.0978	15.3936	18.3861	16.9874	14.6606	18.5879	13.2047	13.0079	13.9565	16.9328	16.0394	11.5869	17.7498	15.8472	13.3359	16.4352	16.3681	15.4062	12.8721	16.8562	17.4478	16.6553	13.3238	16.8953	10.5002	15.5609	999	22.9817	17.2534	15.6383	17.8676	17.3621	999	999
48h.67-1	15.063	17.4614	19.0527	16.355	18.5736	15.4252	19.4044	14.496	15.2338	13.6318	17.2138	18.5173	17.456	15.188	16.7033	15.8068	16.4145	17.3553	17.8919	15.0747	19.4389	14.2475	13.4483	14.0457	16.8478	16.5977	13.082	17.1935	16.7485	13.6354	17.5296	16.8246	18.6071	13.6966	17.781	17.9366	17.879	15.175	999	11.3867	16.8606	999	999	999	999	999	17.7274	999	999
48h.68-1	15.034	18.4297	19.1442	15.8265	18.8119	15.078	18.8048	14.4622	13.314	12.758	17.1814	17.2509	17.7945	13.6505	17.0499	13.2224	14.9198	17.25	17.3534	14.2099	17.8734	12.8452	13.2541	13.6755	17.024	16.3136	12.7567	17.0544	14.7376	12.1279	16.6032	17.189	16.4703	13.1946	17.1647	16.5872	18.5247	15.5523	17.3845	8.17557	14.0135	999	999	999	13.5396	15.2678	999	999	17.4349
48h.69-0	15.2154	17.4674	19.3768	16.1188	19.0632	16.3734	18.8507	16.168	16.1586	15.5924	17.344	18.5116	19.5086	15.3203	16.4952	15.9635	16.9725	17.8229	21.375	15.1166	19.8959	14.5788	16.9378	13.9928	17.0673	16.5957	16.482	17.1905	17.6077	15.4063	17.1954	16.7594	18.8238	17.5751	18.8954	17.4663	18.5557	15.7499	999	999	999	999	999	999	999	999	999	999	999
48h.70-1	14.8965	20.6545	19.7805	16.1295	20.5569	14.8015	17.957	15.7302	13.8127	12.827	17.0275	17.2565	18.6679	13.2291	16.4508	13.9141	14.6045	18.3282	17.3956	14.5193	18.1005	13.0583	13.4038	13.8555	16.5683	15.4733	12.831	17.3311	16.7827	13.1566	16.934	16.9621	20.0569	13.246	16.622	16.7422	18.179	13.8059	17.0711	9.91589	14.1011	999	999	17.6316	11.9416	999	17.3806	999	999
48h.71-1	15.3217	17.5792	19.6847	16.6507	17.2514	16.4153	18.7579	13.5053	15.6614	15.7486	17.1859	17.9732	16.5827	12.4849	15.6219	15.8768	16.6508	18.3013	22.9852	14.8507	20.3813	14.7049	15.737	14.7561	17.1653	16.118	12.8935	18.7718	16.0963	12.7786	17.2597	15.5519	19.3382	16.5643	19.5882	17.2038	18.3482	15.1957	999	23.5292	999	999	999	999	999	999	999	999	999
48h.72-1	15.0752	17.7836	21.2461	16.0317	19.3382	14.8432	18.6794	15.7508	15.246	13.7905	18.0881	18.3365	18.77	15.2882	17.0374	14.9034	16.3302	17.6335	20.2954	14.8966	21.4253	14.3199	13.6148	14.5459	17.06	15.6951	15.685	17.4125	17.3061	15.1004	16.9893	17.1884	17.8432	13.9099	18.0112	17.1104	19.1634	14.3667	999	14.8713	999	999	999	999	999	999	999	999	999
48h.73-0	15.5504	18.748	21.0767	16.7564	21.4637	16.4636	19.5671	15.8663	15.9875	16.0064	17.5504	18.27	22.2908	16.459	16.8889	16.3563	16.2961	17.4022	999	15.3776	999	14.7729	16.6395	14.6561	17.2917	16.6414	16.0504	18.0307	17.0675	15.5602	16.9113	17.5886	20.0258	17.8755	18.2791	18.2904	18.5794	16.2886	999	24.0994	999	999	999	999	999	999	999	999	999
48h.74-1	15.2918	18.5161	20.5197	16.5156	18.9751	15.1178	19.4013	15.1081	13.6723	13.165	17.4606	16.9939	17.6959	14.489	16.7791	14.779	14.9617	18.3321	17.9223	14.9351	19.2074	13.8131	13.5478	14.3212	16.7994	16.0232	12.9517	17.603	16.6941	13.23	17.4556	16.8255	19.1628	13.3566	15.4936	16.8497	18.1755	14.9472	999	9.93906	15.7929	999	999	999	15.4802	18.3345	18.0237	999	999
48h.75-1	15.1928	18.4787	19.2838	15.5174	19.8364	15.3975	17.5771	15.5113	14.376	13.3539	19.273	18.0167	19.2112	14.5724	17.209	15.2324	15.2947	18.2934	17.692	14.8946	18.8366	13.5293	13.5768	14.2846	16.8773	15.7577	12.7879	17.9175	17.919	12.5891	17.3156	17.9043	20.2414	13.5084	15.6684	16.9056	19.3546	15.4859	17.5549	9.64504	17.9723	999	17.3981	999	13.602	999	15.7929	999	999
48h.76-1	15.2118	18.1601	20.9979	16.1374	19.3835	14.9644	18.9507	14.8221	14.3465	12.9915	17.4024	18.1837	18.0299	14.8116	16.8869	13.2136	15.695	18.525	18.1688	14.9704	22.1438	13.747	13.4627	14.143	16.9749	15.8081	12.5843	17.2295	16.6147	10.6829	17.0304	17.7133	19.4916	13.3827	17.6495	17.0179	18.1066	16.0364	16.9327	9.38647	15.1155	999	999	999	15.8716	999	15.0851	999	17.6387
48h.77-1	14.9325	18.1688	20.1214	16.056	20.2439	15.0299	19.693	15.5117	14.8648	13.3844	17.7057	17.8549	23.7622	15.0315	16.8303	13.5211	15.7542	17.708	19.355	15.0024	18.9425	14.1512	13.4545	14.4347	17.5482	16.096	14.5481	17.0037	16.984	12.64	16.8961	17.3588	17.0547	13.6153	18.0014	17.6441	18.3086	14.8737	999	12.0776	999	999	999	999	999	999	999	999	999
48h.78-1	15.2082	18.3018	19.5582	16.246	18.2973	15.4273	17.8502	14.2726	14.7029	13.0109	17.24	17.277	17.3357	13.4635	17.1467	15.2687	15.1859	17.4838	16.6659	14.9868	19.4966	14.0114	13.4704	14.53	17.2055	16.0593	12.8255	17.245	16.8529	12.3568	16.9707	16.938	19.9596	13.298	16.7902	17.3068	18.1535	15.8273	16.8646	9.60321	16.2809	999	999	999	15.2348	999	17.2847	999	999
48h.79-1	15.1477	18.2771	19.6343	16.4405	18.9766	15.4214	18.6297	15.6739	14.1747	13.3546	18.007	17.5423	18.554	14.3934	17.029	15.0693	15.6647	18.7744	17.7877	14.8654	19.0319	13.4656	13.3255	14.2378	16.8076	16.0743	13.3695	17.113	15.8117	14.6668	17.561	17.54	16.2785	13.7255	19.0352	16.9022	17.7417	14.8386	999	9.56531	14.2552	999	999	17.5981	15.1066	999	17.2152	16.3741	16.6448
48h.80-1	14.8981	18.4209	19.686	16.6717	19.2963	14.9755	18.8668	15.1678	14.9216	13.1794	17.9597	18.0927	17.3935	14.3926	17.1047	14.4752	15.6383	18.7377	17.7418	14.7167	20.2451	13.6518	13.4634	14.3334	16.6336	15.6947	12.7845	18.2945	16.6035	13.1355	16.8292	17.3072	19.1391	13.567	18.1614	18.096	17.7623	14.1133	999	10.3142	17.438	999	999	999	16.068	999	999	999	999
48h.81-1	15.1375	18.4439	20.7556	15.1788	18.4969	15.1705	18.3536	15.7399	15.1578	13.4837	17.3817	17.8361	17.6161	14.7368	16.9621	15.8884	15.7649	18.1228	17.1895	14.8057	20.3109	13.7567	13.3817	14.3197	16.5958	15.9444	12.8997	17.8036	17.0602	14.5172	16.8426	18.1108	18.178	13.2565	17.4312	17.5026	18.0986	14.2756	999	10.6217	999	999	999	999	16.9561	999	999	999	999
48h.82-1	15.3243	18.2456	21.4264	15.8858	19.3996	15.0584	18.5662	13.8691	14.6432	13.2661	18.4204	18.3559	18.3977	14.0444	17.3595	11.5511	15.8818	18.4019	17.3402	14.6889	17.4069	13.5163	13.3263	14.2295	16.8549	15.7151	12.602	17.3296	17.4127	11.7448	16.9634	17.3383	19.9647	13.2974	17.2637	16.3042	17.5103	14.1804	17.174	9.03476	15.9995	999	999	999	999	999	17.2378	999	999
48h.83-1	15.0412	18.39	20.6864	16.0024	18.3476	15.0294	18.0709	15.5629	14.0684	12.8549	17.1179	18.2609	19.4234	14.4917	17.1226	13.9023	14.8937	17.3253	17.8141	14.4059	18.5057	13.6729	13.245	14.1501	16.9828	16.3936	12.8903	16.3083	16.5341	13.3448	16.9113	17.2725	18.0067	13.428	16.5095	16.8185	17.5083	14.4838	17.4504	8.97677	14.0452	999	16.9651	999	14.3034	18.848	17.6067	17.2092	999
48h.84-1	15.0685	17.6151	21.25	13.9815	19.3739	14.9848	17.8803	11.6474	13.2748	12.6438	16.3442	18.0737	16.6579	13.3582	16.4448	15.1612	14.9446	18.1639	16.6263	14.3843	17.0467	13.2177	13.1271	12.9479	16.2359	15.4698	12.508	17.6726	16.1286	12.6163	17.0726	16.4994	19.6573	13.1624	16.0844	17.0395	18.0924	14.6141	17.4176	8.22957	14.4663	17.8696	999	17.3768	14.8237	999	16.0435	999	17.4467
48h.85-1	14.9663	17.7287	19.883	16.0039	19.4771	14.9232	18.9165	15.9338	13.9158	13.0007	17.2776	17.6624	17.9398	13.867	17.5845	15.0573	14.8594	18.1401	17.0416	14.599	18.8771	13.09	13.2028	14.4017	16.4438	16.2245	12.8927	17.3525	14.2241	13.9568	16.8268	16.3951	16.8999	13.351	17.3087	16.2785	18.2094	15.8944	999	8.31202	14.5146	17.0931	16.2155	16.148	14.0961	14.7407	16.262	16.7841	17.4171
48h.86-0	15.1966	19.6785	19.4668	16.4136	20.4748	16.1081	17.8369	16.3087	15.7667	15.3159	17.5629	17.8923	21.0629	16.0829	17.1133	15.5503	16.9251	18.0371	999	15.2244	20.9096	14.5949	17.003	14.6069	17.9559	16.3474	15.7189	17.62	17.9828	15.2446	17.0698	17.3846	17.9213	17.4472	19.3267	17.8199	19.0098	15.7847	999	999	999	999	999	999	999	999	999	999	999
48h.87-0	15.3743	17.922	18.7596	16.2061	19.1468	16.3375	19.7383	15.5668	15.9048	15.7288	17.6477	18.4714	20.1501	16.1165	17.2062	15.5873	16.3404	18.0392	20.6935	15.2907	20.7051	14.5039	16.8447	14.6871	17.1597	15.9248	16.0082	17.2493	17.0945	14.9645	17.2265	17.4388	20.5281	18.0776	18.2649	17.6988	18.6876	16.4569	999	23.3102	999	999	999	999	999	999	999	999	999
48h.88-1	14.8615	18.4115	19.7531	16.0965	16.8782	14.962	19.8037	13.4244	15.3861	13.2561	17.814	18.1259	15.3912	13.1578	16.4924	14.731	16.1703	17.9335	16.5617	14.8432	19.2871	13.5091	13.4309	14.48	16.8732	16.707	12.7772	17.2954	17.0408	12.482	17.0476	16.2084	19.8103	13.5144	16.506	17.1563	17.3175	14.1793	999	10.2701	16.754	999	999	17.2903	999	999	16.6688	999	17.2728
48h.89-1	15.368	18.9273	20.2322	15.8963	18.8822	14.9868	18.8269	15.3539	14.3859	13.2314	17.6065	17.4362	17.6688	14.1575	17.5791	14.7559	15.261	17.3614	17.0461	14.6179	22.73	13.7068	13.4743	14.0988	16.2448	16.5841	13.0337	18.1913	17.0954	13.9977	17.0316	17.5913	18.934	13.3553	17.7977	16.7764	18.0262	12.6341	15.2457	9.23138	14.9815	999	16.2944	25.8905	16.9553	999	999	999	999
48h.90-1	14.9275	17.9808	18.5543	15.5259	17.3303	14.8554	17.6375	14.6966	14.4254	13.0036	17.4166	17.9437	17.2344	14.1868	16.6956	12.8759	16.1026	17.7342	17.7222	14.7729	17.7831	13.528	13.3434	14.307	16.8259	15.4494	12.9002	17.6965	16.995	12.7285	17.2377	17.4151	18.8909	13.3459	17.5565	17.4937	19.2563	14.5234	999	9.13267	15.6514	999	999	999	15.3957	999	999	999	17.3813
48h.91-1	15.6436	19.139	21.7958	16.3049	19.8398	15.3661	18.9071	15.6668	15.8688	13.8956	18.885	17.9474	19.1012	15.9898	16.8962	14.9806	16.0512	19.2952	20.3443	14.975	19.8729	14.2481	13.8128	14.9366	17.9745	16.0344	15.4163	17.3452	18.0512	14.5162	16.9264	17.4531	20.8774	13.6608	18.8767	16.9688	18.2091	16.0226	999	13.2316	999	999	999	999	999	999	22.8505	999	999
48h.92-1	15.1154	18.6546	19.6739	16.136	18.2622	14.933	18.5751	15.2812	15.0959	13.3293	17.6726	18.0413	17.4361	13.5483	16.7524	12.5835	15.9885	17.9849	17.1388	14.495	17.3983	13.5154	13.1707	14.3075	16.9846	16.0618	12.6278	17.4788	17.5227	14.2928	17.0862	16.6548	18.6721	13.4831	16.3589	18.2522	17.8455	12.7203	999	10.2248	17.1614	999	999	999	16.8127	999	999	999	999
48h.93-1	14.8507	17.5723	20.0597	15.8916	19.7349	14.9548	18.9234	13.1592	14.766	13.2741	16.9927	18.5935	17.4414	14.2542	17.1651	13.9608	15.704	17.7311	18.6194	15.4434	18.034	13.7367	13.2536	13.6414	16.8069	16.08	12.2883	17.366	16.8048	12.4228	17.0583	16.7222	20.6518	13.1973	15.5627	17.1811	17.5072	13.7859	999	11.3726	16.4054	999	999	999	16.8569	999	17.4931	999	999
48h.94-1	15.0296	18.9899	19.1452	15.5723	19.3421	14.7031	17.9498	14.1495	13.6321	12.7849	17.3434	17.4465	17.078	14.2663	16.7205	13.3389	15.1681	17.3993	17.0428	14.8764	18.3168	13.2715	13.2485	14.0145	16.3822	16.801	13.0659	17.3902	16.0025	13.94	16.9672	16.7347	16.4832	13.0674	16.9622	16.9391	17.7243	13.8122	15.7775	8.35739	14.5511	999	999	17.0205	14.4676	999	999	999	999
48h.95-0	15.3049	18.9572	19.7394	16.0782	19.6499	16.4009	21.5173	15.9478	16.0679	15.6359	17.5349	18.0003	20.457	15.8679	16.6929	15.9725	16.6527	18.6609	21.3587	15.2348	21.1912	14.6303	16.9216	14.4084	17.008	16.5472	15.9325	17.8876	17.4753	14.8965	17.011	16.7911	20.0711	18.265	18.4407	17.4396	17.6149	15.9954	999	999	999	999	999	999	999	999	999	999	999
48h.96-1	15.1097	17.6694	20.2638	15.8968	16.8611	15.1565	17.8702	14.204	14.261	13.1518	17.696	17.7179	16.2801	14.3476	17.4986	13.9165	15.5552	17.5129	17.3187	14.9749	17.9154	13.2915	13.2653	14.3339	16.4094	15.4446	12.4005	18.0598	15.6251	13.1592	16.5368	16.8563	16.3094	13.1245	17.3505	16.3402	16.5694	13.8446	17.4878	8.40462	14.6825	999	999	15.7149	14.6451	16.7704	15.4188	16.2502	17.6469
[truncated: 85 more columns]

## Sheet: Table S9 - Culled Data
Cell	IGF1R_P	PLAU_P	HIF1A_P	CDKN1B_P	MET_P	AXIN1_P	GLI3_P	TNFRSF10B_P	CDH1_P	IGFBP3_P	CAV1_P	XIAP_P	MGMT_P	TRADD_P	PXN_P	FADD_P	EIF4EBP1_P	APC_P	NPM1_P	MKI67_P	ICAM1_P	HMOX1_P	BIRC5_P	CCNE1_P	CASP8_P	IL6R_P	FAS_P	ABL1_R	ACTB_R	AKT1_R	APC_R	ATM_R	AXIN1_R	B2M_R	BIRC5_R	BMI1_R	BRCA1_R	CASP8_R	CAV1_R	CCNB2_R	CCNE1_R	CD44_R	CDH1_R	CDKN1B_R	CHUK_R	E2F1_R	EGFR_R	EGR1_R	EIF4B_R
0h.01-1	0.276887	0.146811	2.83417	0	0	2.29868	1.3216	1.98447	3.00299	0	3.45435	1.82198	5.32534	0.592169	3.8694	1.45881	0	0.786893	3.34691	3.19216	0.410641	0.636896	5.09946	0.961716	0.510228	0.478574	1.13994	7.43917	14.7314	10.2645	0	0	0	10.4004	8.08575	6.16814	7.69122	0	10.5897	7.08576	5.37735	7.91693	10.2784	9.26843	4.8662	6.12829	0	0	10.4764
0h.03-1	0.0622422	0	0	0.0294154	0	2.01977	0.667623	2.20446	3.375	0	2.92902	1.38346	4.5467	0.0247665	3.60344	1.09445	0	0.404198	3.35953	0	1.55109	0	1.03501	2.54821	0.987377	0	2.15145	0	13.3741	9.28204	0	6.24235	6.26852	8.59192	0	7.45074	8.50791	6.02428	9.35536	6.31922	0	8.83364	10.5904	8.36652	0	7.18014	6.08217	8.89075	10.9076
0h.04-1	0	0	0	1.84084	0	2.00459	1.07148	4.81994	2.15073	0	1.92645	1.24673	4.7409	0	1.79193	1.03445	0.229923	0.275573	3.15659	0.796345	0	0.655202	4.28949	0.921157	0	0	3.81454	7.84749	15.7855	9.47332	0	6.5445	7.41116	8.99159	8.84617	7.49849	6.83489	4.90656	0	8.97902	0	7.85196	11.0478	7.02336	0	0	0	0	10.8067
0h.05-1	0.0917072	0	0	0	1.05694	1.55263	1.19022	1.6226	3.26265	0	2.67025	1.25608	5.10032	0.226831	1.8098	1.12969	0	0.549703	3.26981	2.27014	0.713993	0	4.47255	1.48515	0.360518	0	0.495856	8.4542	14.1525	9.39583	0	0	8.01309	9.16681	5.45945	0	7.20914	7.09284	9.77645	0	4.4915	8.60648	10.8524	6.2106	0	6.93113	0	8.69235	10.6998
0h.06-1	0	0	0	0.872484	0	1.34315	0.0802677	2.86823	1.92911	0	1.76057	0.652463	4.31441	0	2.95639	1.12603	0	0.126213	3.13104	1.10483	0.77648	0.237155	4.85775	0	0.459696	0.0456353	2.28609	0	14.424	8.34222	0	0	0	9.07342	8.26567	7.44858	6.6627	6.86231	9.67038	9.50669	0	8.00419	9.69359	7.84132	0	5.59097	0	0	10.2209
0h.07-1	0.146064	0	0	0.783999	1.07032	2.4739	0.853588	1.54988	3.09982	0	2.01556	1.69074	4.92166	0.267093	2.11722	1.53696	0	0.335931	3.69461	2.91535	0.049104	0.530588	4.94148	1.01709	1.68857	1.00654	0.345663	8.17825	15.0332	10.5234	6.79293	0	6.81991	9.83673	8.96079	7.63405	8.44976	0	7.03753	8.84047	1.61616	8.20765	10.1411	8.3379	4.47935	8.16577	6.17035	6.66201	11.0897
0h.08-1	0	0	0.778482	0	0.0932725	1.45253	0	1.97064	1.47234	0	0.600448	0.908309	4.18017	0	3.01156	0.739171	0	0.082568	2.43382	0.130936	0	0	4.20722	0.64453	0.655618	0	1.79762	7.12153	12.9447	5.83829	0	0	0	8.39796	6.82567	6.66694	0	0	0	6.33607	2.90976	0	9.25208	7.50365	2.79124	5.10319	0	0	8.30802
0h.09-1	0	0	0	0.415895	0	2.34213	1.3849	1.6564	3.48474	0	2.77751	1.72215	4.78337	0.272317	3.76213	1.66846	0	1.24704	3.62584	3.36358	0.0362392	0.404383	4.89576	1.03911	0.778083	0	1.62178	8.0784	14.97	9.78922	6.81992	0	7.41759	10.359	7.18651	6.70137	0	8.19032	9.02332	6.94841	2.82666	9.27232	11.2591	8.64013	5.58869	7.3804	0	0	11.4978
0h.10-1	0	0	0	0.422538	0.186948	2.1695	0.809314	0.921684	2.30832	0	1.1288	1.50944	4.51978	0.040281	3.90068	1.48238	0	1.0422	3.22437	0.455383	0	0.476539	2.34154	2.80489	1.10121	0.808898	1.03621	10.1248	15.6199	10.4993	0	0	8.54055	10.3654	6.56005	8.36168	8.56914	7.14057	8.69756	6.82568	6.82217	9.0546	11.4272	9.85446	6.44363	9.3333	8.01175	9.0818	12.3109
0h.12-1	0.0362322	0	0.411702	1.0206	0.296655	2.10914	0	1.70109	3.33194	0	2.56508	1.51861	5.09214	0.308076	2.85497	1.1404	0	0.411114	3.72061	0.606587	0.333423	0	0.291412	0.837853	0.941934	0	0.235541	6.80171	13.7795	10.1125	0	0	7.83935	9.07281	0	7.19479	0	6.06937	10.6839	0	4.67645	6.96638	11.0109	6.74081	0	0	0	0	11.1518
0h.13-1	0	0.231216	2.58054	1.43922	0	1.10843	0	0	3.21164	0	3.51799	0.736793	4.0911	0	1.6041	0.689547	0	0.677241	3.38672	0	0.328256	0	0.723192	0.586969	0.669476	0.186352	0	6.2037	13.2468	7.81862	6.41138	6.82707	0	0	0	0	0	0	9.78523	0	0	7.29473	10.4505	0	0	0	0	9.92035	9.93536
0h.14-1	0	0	0	0.265908	0	1.29068	0	0.915955	2.51369	0	3.71887	0.837443	5.13528	0	2.29985	0.942966	0	0.283781	3.82839	0	0	0.329066	1.79396	2.40876	0.976661	0.388638	2.10281	8.17255	13.6261	7.81894	0	0	0	9.09038	0	6.40723	0	0	10.5922	0	0	6.88589	10.1127	0	0	0	0	11.1874	10.2064
0h.15-1	0	0	0.90168	0.279484	0	1.86663	0.443748	1.25239	1.36819	0	1.79547	1.17333	4.53696	0	2.84147	1.11174	0.0271618	0.531804	3.46536	2.75409	0.0515292	0.0418724	5.21494	0.70935	0.880674	0.512234	0.52899	7.0634	13.9297	9.40442	0	0	8.29011	9.49266	9.03429	6.85467	0	6.07235	8.38338	5.25415	2.80834	0	9.24513	8.16818	0	0	0	6.72928	10.1409
0h.17-1	0.18109	0	0.667327	0.476723	1.49162	1.79453	0.772671	1.937	3.37033	0	2.02371	1.6014	4.59635	0.343055	3.08219	1.08922	0	0.564036	3.36576	0	0.182056	0	2.45715	2.00991	0.697392	0.676455	0.283206	8.39387	14.5119	10.2717	0	6.64201	0	0	0	8.19672	0	0	7.70031	6.48818	0	6.27708	10.6093	7.46925	4.25422	7.83917	0	0	9.66195
0h.18-1	0.170412	0	1.41368	1.41193	0	2.11083	0.176969	2.14848	3.59263	0	2.53973	1.76746	5.7893	0.587838	3.8395	1.36974	0.0779923	0.711033	4.08457	0.638793	1.05552	0.733827	4.93369	1.51468	0.98578	0.943882	0.288465	9.25877	15.5714	10.6855	7.80936	0	8.31979	9.23551	8.48544	8.38406	7.04646	0	9.77519	10.8321	2.76544	9.67782	11.3527	8.97388	5.63355	8.299	0	10.3662	11.7265
0h.19-1	0.331284	0.205085	0	0.806894	0.00800012	3.20385	1.31274	2.59863	3.35244	0	3.4292	2.20929	5.5911	0.350512	4.32559	1.92107	0.155469	1.09309	3.74225	3.51354	0.232434	0.720372	5.74428	0.225585	1.62649	1.63166	1.52213	8.58805	16.3084	11.2814	7.56071	0	8.48063	11.557	9.68819	8.39127	0	0	9.1792	10.227	0	8.8052	11.8698	8.25809	5.91063	7.7681	0	7.71351	11.3144
0h.20-1	0.26233	0	0.0895268	0	0.641951	2.29868	0.974219	1.27215	2.62271	0	2.81282	2.05498	4.63217	0.181295	3.30851	1.5642	0.30636	1.00842	3.36781	2.75418	0.243528	0.775354	3.32215	2.47686	1.40964	0.633689	0	7.94189	16.1821	10.586	0	0	7.54649	9.93537	7.5274	6.1524	8.6011	0	9.23108	8.30621	0.65232	6.22974	11.368	8.33252	0	0	0	10.1999	10.3449
0h.21-1	0.112058	0	0	0.247307	0.88245	2.14632	1.10921	2.22015	3.30671	0	2.00655	1.76018	5.66642	0.340189	3.60689	0.976961	0.362299	0.717629	3.55305	1.07838	0.922315	0.706169	1.921	1.51944	0.971951	0.860368	0.849239	8.29609	14.6973	10.4128	6.83619	0	6.47623	8.91792	6.17908	7.54162	0	6.2609	8.00626	0	0	10.0698	11.2377	9.05022	0	0	0	6.95287	11.2121
0h.23-1	0	0	0	0	0.00363649	1.24016	0	0.669435	2.19168	0	0	1.68801	4.68085	0	0	0.552258	0.531059	0.643355	3.61193	3.15818	0	0.239528	2.7146	1.4776	0.305279	1.06588	0.142173	0	14.4556	8.48859	6.67577	0	0	9.61342	6.78008	0	0	0	0	7.18819	4.95012	0	9.56419	0	4.32132	6.18524	0	6.54658	9.76432
0h.24-1	0	0	0	0.736258	0	0.854497	0	1.69605	0.844408	0	0	1.45045	4.99676	0	2.97755	0.845183	0	0	2.79626	0	0	0	0	3.15471	1.05937	1.18709	0.507498	7.00473	11.9961	6.56519	0	0	6.21893	9.51469	0	0	0	0	0	0	0	0	7.8175	6.71943	0	6.49977	0	9.13096	9.30111
0h.25-1	0	0	0.638617	0.756657	0.765199	1.2071	0.349033	0.383746	2.47808	0	0.542193	0.83187	5.0388	0.361898	2.15095	0.657404	0	0.322896	3.61755	0.774893	0.240608	0.13551	0.664784	1.75282	1.18192	1.35437	0	7.79877	12.5657	6.56693	0	0	6.40127	0	0	0	0	0	0	0	1.59743	8.25654	9.78579	0	0	0	0	9.70047	9.53654
0h.26-1	0.243919	0	0.59576	0.617754	0	1.97595	0.0621429	0.175239	2.2744	0	2.6971	1.79124	5.08709	0.0440162	1.34964	1.19988	0.0243236	0.223252	3.26438	0.546031	0.491819	0.649627	2.18266	0	1.17771	0.641575	0.269701	0	14.2174	10.582	0	0	6.51785	9.68809	0	0	0	7.8531	9.20065	0	2.49981	7.72307	11.4775	7.16412	0	0	0	8.90242	10.4449
0h.28-1	0	0.342029	0.70869	0	0	1.51911	0.383745	1.70143	2.01925	0	0.287621	1.24723	4.68385	0.479503	3.4008	0.987063	0	0.00881669	3.15566	0.075137	1.03694	1.03732	1.06674	1.87112	0.615485	1.8111	0.359518	8.25522	14.8544	8.9569	0	0	6.82324	7.95488	0	7.27438	0	0	0	0	0	6.98395	10.8777	6.91287	0	7.52537	0	0	9.02348
0h.29-1	0	0	0.97072	0	0	2.30456	0.964832	2.79182	3.33254	0	2.09561	1.80046	5.13767	0.566048	3.52025	1.64175	0.145491	1.38739	3.33404	2.5017	0.662126	1.03145	4.56859	1.3482	1.02325	1.00927	0.452053	8.90412	15.8155	11.4568	0	6.29006	7.1115	9.49531	9.58379	0	0	6.27515	9.78812	9.90671	0	9.08315	11.6786	9.37098	4.71009	0	0	9.82098	11.7634
0h.30-1	0.31358	0.314251	0	0.775251	1.96114	2.41498	0.960703	0.904398	2.71274	0	0.330081	1.74187	4.75524	0	4.12234	1.02826	0.123389	1.53263	3.42621	1.32752	0.458799	0.404614	2.6151	2.34003	1.03168	1.3313	0	0	15.0395	10.9475	0	0	7.39984	9.1475	6.67926	6.43901	7.2678	0	0	6.75583	5.40668	5.90384	9.51873	7.8181	4.52577	6.14373	6.25593	10.5475	10.7639
0h.31-1	0.0595854	0	1.8926	1.50449	0	2.01643	0.496444	2.40671	2.71183	0	1.35657	1.81763	5.00537	0.311687	3.08486	1.40106	0.654468	0.898487	3.67819	2.38772	0.438707	0.65629	2.24736	1.89567	1.30914	1.13711	2.47004	6.58415	14.0021	10.1805	0	6.51975	6.3305	10.9694	0	0	0	0	0	0	2.1339	9.54088	10.5286	7.0857	0	0	0	0	10.936
0h.32-1	0.320659	0.125343	0.00952597	1.23689	0	2.20293	0.733853	2.2266	2.58872	0	1.15405	2.13833	4.94267	0.219039	3.44755	1.48868	1.01106	0.741282	3.5803	0.943558	1.03007	0.705677	3.03775	2.37872	1.60535	0	0.906755	7.53631	14.5898	10.0374	0	0	7.28588	9.95852	7.84278	6.67309	5.11622	0	0	7.78501	1.82612	6.29146	10.8172	8.93297	0	8.22426	0	7.28201	10.6772
0h.33-1	0	0	0.833477	0.504653	0	1.41773	0.411109	0	1.69446	0	2.24998	1.06182	4.11228	0	2.22199	0.752595	0	0.139067	3.2536	2.51749	0	0	2.19876	0	0	0.053392	0.823436	6.96432	13.7832	6.64414	0	6.38866	0	7.77575	5.36742	0	0	0	3.82241	0	0	0	9.46558	7.5752	4.08154	0	0	0	9.36416
0h.34-1	0.31852	0.0387926	0	0.0831692	0.652758	1.90021	0	1.79645	2.87288	0	1.99785	1.29141	4.54631	0	3.20458	1.20559	0.0990328	0.342784	3.64453	0.44027	1.21291	0.0965897	0.526093	2.80187	1.43313	0.817866	2.84317	0	14.4211	10.2818	6.86266	0	7.63588	9.91165	0	6.90774	0	0	6.72771	0	0	7.92404	11.5017	6.99077	4.249	0	0	9.24576	10.6186
0h.35-1	0.252237	0.0242178	0.405706	0	0	1.60588	0.359388	2.23318	2.66758	0	2.25202	1.31423	4.6276	0.0747334	2.23268	1.01083	0	0	3.72921	2.12909	0.287092	0.20096	3.92842	0.923905	0.969673	1.18151	0.0982998	0	13.6843	8.8377	0	0	6.60451	8.32972	5.11463	0	0	0	9.51874	0	0.528294	6.70801	8.83503	8.43335	0	0	0	0	9.89412
0h.36-1	0.519134	0.335671	0.0513956	0.100306	0	1.47083	0.90997	1.3943	1.44124	0	1.34351	1.38043	5.32799	0.493571	0.888964	1.3135	0.357329	1.11494	3.28674	1.16729	1.11919	0.618596	6.06164	0	0	0.944031	0.859252	8.67271	15.2063	9.79777	0	0	0	9.53073	8.15638	7.51511	8.50876	6.25177	8.65982	9.83185	0	8.59815	11.1771	9.1103	4.31644	0	0	0	10.6491
0h.37-1	0.772192	0.185307	0.765748	0	0.00639021	2.10375	1.00468	1.86963	3.35654	0	0.988683	2.10135	5.51186	0.802313	3.60595	1.58736	0.539082	1.539	4.11696	3.67515	1.2364	1.11042	3.32017	2.47168	0.877796	0.590786	0.134783	7.00051	15.5324	10.938	0	0	7.85718	10.8521	6.91439	7.52939	0	4.90406	0	0	5.21902	8.00362	11.7526	8.65473	4.40951	7.26161	0	10.3327	10.8067
0h.38-1	0.315997	0	0	0	0	2.07931	0.522955	0.667157	2.4147	0	2.24212	1.66327	5.18115	0	1.54128	1.18292	0	0.410613	3.26103	2.7711	0.335747	0.270018	3.37923	0.223602	0.817369	1.29485	1.50898	8.57238	15.7389	8.82309	0	0	8.09551	9.47418	8.25339	0	0	4.66964	11.0712	9.30067	0.691467	7.93247	11.6461	10.0771	0	6.35563	0	7.70774	11.1874
0h.39-1	0	0	0.933519	0	0.380358	0.842055	0.670412	0.965893	2.31572	0	1.80744	0.84415	4.61829	0.225318	2.31203	0.750221	0	0	3.42517	1.20553	0.555264	0	1.1723	0.750787	0	0.843291	0.412547	0	12.4219	8.55573	0	0	6.27935	8.74455	0	0	0	6.94624	8.63553	0	0	8.00237	9.26626	7.6462	0	0	0	0	9.79263
0h.40-1	0.75774	0.422889	0	0	0.663487	1.96143	1.23052	0	2.20193	0	0.415634	1.77038	4.99715	0	3.307	0.845773	0.54736	0.144811	3.63194	0.78648	0.565204	0.525584	2.27628	2.05682	0.490083	0.508138	0.073248	8.17679	14.6958	10.4458	0	0	0	9.36153	5.3975	0	8.70915	7.58669	0	7.44972	5.13859	3.06957	10.9326	7.09904	4.57628	7.2885	0	7.73372	11.0152
0h.41-1	0	0.0743227	0	0	0	1.38921	0	2.0834	1.3207	0	2.04678	0.876488	4.72266	0	1.51946	0.820257	0	0	2.88827	0	0.0754786	0.714725	0.798603	0.797168	0.504719	0	0.929128	0	13.0465	7.3423	0	0	0	0	0	0	0	0	7.43572	0	2.96138	0	9.02878	0	0	0	0	9.05418	8.77677
0h.42-1	0.253666	0.258349	0.0935608	0.626315	0	2.09069	0.873771	3.11704	3.32789	0	2.25301	1.50676	4.97505	0	3.78686	1.26918	0.641813	0.430066	2.95534	1.56952	0.423754	0.697019	2.55987	1.85209	0.820447	0.203261	2.67974	8.02089	14.3413	10.4757	0	6.22837	0	8.50528	6.32141	7.55805	7.48643	0	9.37709	0	0	8.034	10.7716	7.67883	0	8.45922	0	9.79939	10.865
0h.43-1	0	0	1.0173	0.411228	0.774267	1.56854	1.0398	0.734778	2.53995	0	0	1.46371	4.66447	0.213015	3.05327	0.780241	0	0.250154	3.12509	2.39023	0	1.05106	4.44018	0	1.38042	0.0545384	0	7.56861	13.7735	9.85725	0	0	6.12499	8.44589	6.61811	0	0	0	0	9.11735	1.51369	0	10.0743	0	0	6.12687	0	6.63244	10.1671
0h.44-1	0	0	1.03171	0	0.603456	1.13884	0	1.03377	2.41678	0	1.01541	1.39444	5.15598	0	3.02546	0.663901	0	0.538114	3.12245	0.00452818	0.644185	0.220166	1.15537	1.52646	0.869141	0.207627	3.8508	7.30465	14.0146	9.92629	8.14943	6.60541	0	9.88488	0	6.31481	7.38106	6.59011	7.82927	0	0	8.78237	12.0895	0	0	0	0	9.38544	11.4117
0h.45-1	0	0	0	0.626433	0	0.424	0.0723689	0.771283	2.00681	0	0	0.876929	4.76158	0	2.32161	0.380174	0	0	3.25251	3.25831	0.0507976	0.258376	3.25609	0.909897	0.19765	1.02987	0.781453	6.13383	13.4131	7.34561	0	0	6.354	6.84812	0	6.13658	0	0	6.79362	0	3.50463	0	9.59969	7.2945	0	0	0	0	9.08658
0h.46-1	0	0	0.0420007	0	0	1.38327	0.639031	1.15185	2.94931	0.585642	3.67722	1.28622	5.41281	0.215329	1.16165	1.1381	0.155584	0.862634	3.09279	0.0480657	1.19426	1.11801	0.658432	1.72362	0.754985	0.960988	0	6.3683	13.7291	8.80664	0	0	0	8.07316	0	0	0	7.2273	9.99824	0	0	8.12047	9.95725	7.2282	0	0	0	7.72424	10.5068
0h.47-1	0	0	0.537477	0	0	1.24569	0.166239	0	2.25107	0	1.36496	1.13149	4.27174	0.0761807	2.42073	0.659589	0	0.237465	3.06456	0.725191	0.329595	0.259985	3.84341	1.27548	0.569549	0.925705	0	0	12.9183	8.88875	0	0	0	7.71813	0	6.54636	0	0	0	0	0	0	9.50658	6.55374	0	0	0	7.66409	9.1492
0h.48-1	0.532408	0.110912	1.73546	0.713236	0	1.06524	1.24504	1.83317	2.77205	0	2.2619	1.16852	5.04446	0.132082	2.58809	0.748046	0	0.132561	3.34224	1.42872	0.443844	0.988788	3.0944	0.658073	1.27465	0.485694	0.231001	0	13.7859	7.9618	6.4813	0	4.38536	8.32088	0	7.64703	0	0	10.2042	0	0	7.93141	11.101	6.22197	4.93864	0	0	6.54431	9.58953
0h.49-1	0.00528776	0.235142	0.24185	0.598708	1.54363	2.01919	0.899985	1.85262	1.51659	0	1.8633	1.54444	4.98847	0.0861466	2.9072	1.3227	0.612055	0.917524	3.1432	1.06732	0.265482	0	2.93427	1.50385	0	0.583303	0.956858	7.89945	14.3978	9.01747	0	0	0	8.35588	8.24192	6.43243	8.75701	0	6.62452	7.17217	2.10102	0	9.02439	6.35455	0	5.94441	0	0	11.4454
0h.50-1	0	0	0	0	0	1.60409	0.610456	1.96643	2.59462	0	4.26644	1.19582	4.99356	0.121189	3.13534	1.36852	0	0	3.40588	2.12268	0.822253	0.705772	2.13405	1.95852	0.687259	0.625855	0.768265	6.85685	13.712	8.89284	0	0	0	8.96996	7.25109	5.64433	7.84726	7.07724	9.19371	0	0	7.01593	9.81646	0	0	6.0625	0	8.14649	11.2432
0h.51-1	0.0781383	0	0	1.18421	0	1.87826	0	1.78958	3.08131	0	0.543525	1.55564	5.25622	0.77993	3.85777	1.35635	0.143415	0.902715	3.65092	2.02907	0.928289	0	5.42096	0.791252	1.62354	0.702575	0.0584993	7.79277	15.1461	9.85974	0	0	0	7.19368	9.3956	6.1141	0	0	7.72889	8.64194	1.61214	7.4012	11.4086	7.65022	4.38439	0	0	0	11.1507
0h.53-1	0	0	0	0.905017	0.314825	0.909267	0.354842	2.47308	2.69746	0	2.66489	1.15986	5.39504	0.349433	0.924061	0.821211	0.113192	0.486633	3.52777	0	0	0	0	0.907561	0.697102	0	0	0	12.5088	8.26167	0	0	0	7.96069	0	0	0	0	8.95239	0	1.01053	8.15256	9.56702	8.63264	0	0	0	0	9.78103
0h.54-1	0.0302985	0	1.45189	1.26957	0.561278	2.10438	1.50067	1.6342	3.59198	0	3.05769	1.509	5.25614	0.191191	3.23108	1.27429	0.231636	0.764583	3.45951	3.94067	0.818076	0.718378	3.48925	1.19815	1.10068	0.559979	0	7.25482	14.4272	9.56588	6.58936	0	8.15265	9.60809	0	7.00162	0	0	10.008	7.76531	2.06436	7.46918	10.3039	6.04808	0	0	0	8.20108	10.5543
0h.55-1	0.0881173	0	0	0	0.0280605	1.67429	0	2.08267	2.98275	0	1.32203	1.36689	5.21765	0.121897	2.37611	1.02309	0	0.709855	3.87785	3.10784	0.0838325	0.219474	4.13882	0.573572	0.40732	0	0.483734	0	14.5112	10.2525	0	0	0	7.93343	7.80122	7.69356	0	0	7.70451	0	0	7.07744	10.3434	6.76103	0	0	0	0	9.54463
0h.56-1	0	0	0.442719	1.54435	0	2.38495	1.29621	1.94334	3.19001	0	2.13655	1.71352	5.4812	0.00594894	4.21991	1.33488	0.0765159	1.15346	3.41645	3.63103	0.743233	0.800715	5.4777	0.273146	0.578871	0.982096	1.49379	8.38679	15.2746	10.6571	0	0	7.66523	8.77931	8.19255	7.08615	0	0	8.84364	9.80975	0	7.03032	10.2647	9.06121	5.335	7.39029	0	0	10.9816
0h.57-1	0	0.0600088	0.320664	0	0	2.22165	0.409861	0	2.54222	0	1.4091	1.42173	5.34459	0.25255	1.80459	1.19447	0.132748	0	1.74724	2.80585	0	0.255625	3.38959	0.320564	1.14682	0.921288	0.262726	8.70969	15.07	10.125	7.61998	0	7.15947	9.67957	9.74923	7.28455	6.793	0	7.4968	9.43903	3.73278	9.54668	11.0242	8.22347	0	0	0	0	10.9578
0h.58-1	0.297538	0	0.789631	0.041581	0.643674	1.42293	0	0.684411	2.62716	0	1.85655	1.13721	4.7112	0	3.47073	0.818482	0	0.642184	3.33233	0.4687	0	0.11783	0.834698	0	1.40987	0.0252479	0.261424	6.49953	14.1358	8.34668	0	6.25076	0	6.75713	0	7.42234	0	6.3844	0	0	0	8.22152	9.77374	6.77151	0	6.12569	0	0.567332	9.67452
0h.59-1	0.52755	0	0	0	0	1.70232	0.931952	0.901031	2.94194	0	1.41262	1.39674	4.71112	0.212382	3.42885	1.01811	0	0.138288	3.44461	1.02696	0.546675	0	2.00312	1.89231	0.570746	1.00274	0.158155	6.23698	12.7492	9.41868	0	0	0	8.72256	0	0	6.9288	0	7.9206	6.6686	5.36882	0	8.88251	6.48033	0	7.46957	0	7.55362	9.59239
0h.60-1	0	0	0.610592	0	0.195667	2.69749	1.36149	2.36627	2.94505	0	2.34785	2.1299	5.2028	0.510457	3.76876	1.76188	0.0462212	0.771001	3.73053	4.1437	1.02568	0.242414	5.05752	1.79638	1.77572	1.09278	2.56825	8.43144	15.2717	10.6201	0	0	6.93253	11.4454	8.34766	7.92652	8.56828	0	6.82719	9.24426	5.39233	6.67947	10.0232	8.20828	5.63668	6.13154	0	7.45065	11.0549
0h.61-1	0.0786933	0	1.29824	0.66024	0.171925	2.49407	1.1162	2.57977	3.25062	0	2.71582	1.82136	5.45364	0.721462	4.13655	1.57179	0.37992	1.4085	3.78704	1.3042	0.311552	0.316299	3.1194	1.8734	0.812824	0.271839	1.75995	8.9254	15.5235	11.1344	6.37439	0	0	9.63352	9.42427	6.65296	8.69218	0	12.261	7.81185	5.84984	9.31723	11.8612	9.43363	3.73848	8.12706	6.81307	8.18544	10.8029
0h.62-1	0.03477	0	0.554759	0.720459	0.107229	1.45774	0.666569	1.92534	2.01603	0	1.63636	1.36528	5.13185	0.334005	2.54928	0.820045	0	0.550761	3.63583	1.81015	0.569379	0	3.43784	0.319925	1.02853	0.766599	1.38157	0	13.8363	9.60155	0	0	0	6.91947	7.19149	7.95292	0	0	0	7.66499	5.27967	6.38048	9.28603	6.72558	0	0	0	7.30394	8.88091
0h.63-1	0	0.128806	0	0.314628	0	1.2861	0.411732	2.37287	2.17478	0	0.359258	0.898968	4.43595	0.242897	0.659607	0.817826	0	0.457906	2.76352	0	0.467861	0	4.66826	0.518834	0.775409	0.0971343	0.605266	6.82505	14.3772	9.05657	0.740964	6.57687	6.57306	8.6222	8.77204	7.23775	0	0	5.67185	8.13874	0	7.82675	9.90284	7.76794	0	0	0	0	9.87099
0h.64-1	0.0974751	0	0.840489	0	0.311084	1.66363	1.42598	2.53943	2.70196	0	1.71287	1.43601	5.06511	0	3.54452	1.08437	0.162525	0.809411	3.45255	2.64337	0.476304	0.236771	2.64135	2.0162	0.35908	0.639066	1.05872	6.62618	14.3888	9.29261	0	0	7.70074	7.12261	8.60606	0	0	7.62402	6.78544	6.71851	0	7.12205	10.0461	8.27716	0	6.40374	0	6.97497	10.8142
0h.65-1	0.131197	0	0	0	0	1.71144	0.51905	1.81965	2.31004	0	1.73473	1.09695	5.66424	0.451085	4.22202	0.874315	0.104798	0.51204	3.10447	0.071415	0.306814	0.289855	0	2.41824	0.919632	0	3.71752	0	13.7764	9.60584	0	0	6.6067	8.44075	0	6.48274	0	0	6.93047	0	4.41935	5.16709	10.1989	7.30372	0	0	0	7.24607	10.8246
0h.66-1	0.0178693	0	0.433516	0.172883	0.607543	2.16424	0.961009	0.683673	3.02225	0	3.2847	1.42816	5.48192	0.433059	3.62646	1.41548	0.026083	0.289062	3.70956	3.11643	0.39743	0	5.00838	0.481667	1.21962	1.17502	0.811088	0	14.5233	10.2155	0	0	0	8.27294	7.28571	6.20746	9.13688	0	10.1518	6.70338	0	7.42028	10.5883	8.24326	3.9807	7.09483	0	6.79562	10.5381
0h.67-1	0.111355	0	0	0.399599	0	1.47508	0.357342	2.37791	1.60877	0	2.31512	1.42683	5.01886	0.142204	1.45935	1.08225	0	0.1846	2.94055	0.998793	0.633502	0.350113	0.793832	0	0	0.112045	3.00017	6.90109	12.9999	8.26232	0	0	0	8.56688	0	7.30138	0	0	10.0211	0	3.43795	7.82012	9.25774	8.09911	4.4105	0	0	6.62095	10.4938
0h.68-1	0.258416	0	0	0	0	1.83938	0.505553	1.89353	3.10092	0	2.29009	1.23894	5.17097	0.13316	3.43141	1.0979	0	0.643526	3.42233	2.99262	0.658336	0.786543	5.58939	0.375092	0.536167	0.716149	0.268536	6.25637	14.4598	9.87189	7.64863	6.7437	6.68931	7.83705	8.47509	0	2.58292	4.57126	8.33657	7.50191	0	6.71452	10.7754	7.09005	0	0	0	0	10.7522
0h.70-1	0.40987	0.197123	1.28656	0.954022	0.376722	1.90515	1.36267	1.4438	2.94312	0	2.6768	1.57695	5.23796	0.416106	2.01599	1.181	0	0.569118	3.39988	1.10031	0.242665	0.459839	0.63965	1.95134	0.605854	0.978541	0.696371	8.09874	13.9114	9.26924	6.40475	0	0	8.88205	6.2329	0	6.91962	6.13286	8.04316	0	2.91155	7.13273	9.48558	7.07196	0	6.9895	0	10.2242	9.80684
0h.71-1	0.0422806	0	0.563696	0.586973	0.064871	1.32834	0.810458	2.827	2.78026	0.435917	4.06328	1.10874	4.55504	0.133638	3.1893	0.80122	0	0.540118	3.46455	0.585744	0.295672	0.0361828	0.789815	0.122876	0.830779	0.504794	1.73269	6.08481	12.6352	8.17399	0	0	0	8.86842	0	6.3852	6.97732	0	9.50401	0	0	7.90352	8.91579	0	0	6.93131	0	0	8.94521
0h.72-1	0.187875	0	0	0.184055	0.778636	1.24448	0.353762	2.02719	2.64613	0	1.55791	1.23446	5.06916	0	3.17353	0.974918	0.0946179	0.20145	3.80176	0.487942	1.08759	0.411445	0.229145	2.12676	1.33427	1.44212	0	0	12.3061	7.56081	0	0	0	7.86684	0	0	0	0	0	0	0	6.66826	9.12951	0	0	0	0	0	9.2237
0h.73-1	0	0	0.727248	0	0	1.64565	0.774043	2.09764	2.66204	0	0	0.987143	5.00622	0.278537	1.34779	0.761243	0.273842	0.41159	3.84978	4.15262	0.438908	0.112485	4.68732	0.674143	1.14533	1.21759	1.32993	6.15508	14.025	8.79753	7.06586	0	6.52948	7.65448	5.57831	7.03692	0	0	0	8.89662	0	5.86396	10.093	7.54681	0	7.17428	0	0	9.12123
0h.74-1	0	0	0.393025	0	0	1.56071	0.884454	0.175744	3.19724	0	1.03838	0.770233	4.55033	0	1.12174	0.457994	0.144931	0.602586	3.17321	0.704753	1.40267	0	2.77024	0.589471	0	1.58486	0	6.52361	13.7178	9.12269	0	0	6.49148	8.42611	6.08605	0	0	6.30101	0	0	0	0	10.0737	7.85871	0	7.84828	0	9.19094	8.90038
0h.75-1	0	0	0.307779	1.2629	0	0.842327	0	1.32081	0.911097	0	0.656305	1.47056	4.68201	0	1.11181	0.752767	0	0.30796	2.82786	0.475298	0.0608612	0	0.0724842	0.821026	0.401127	0.0205262	1.73023	7.37543	12.1045	7.09965	0	0	6.47074	8.33701	0	0	0	0	0	0	0	5.51675	8.08298	8.37814	4.05523	0	0	0	9.4042
0h.76-1	0.463513	0.0708582	0	0.0129946	1.24152	1.91496	0.685754	2.39657	3.10398	0	0.327837	1.51769	5.01591	0.171645	3.33199	0.996308	0.36842	0.949489	3.50619	1.82584	0.354331	0.377756	1.82738	2.12276	1.38885	0.908955	1.77491	0	12.7114	8.54424	0	0	0	8.02865	3.77185	0	0	5.96789	0	0	1.17549	5.81517	8.43449	6.83713	0	0	0	7.96109	9.87278
0h.77-1	0.49671	0	1.31896	1.52631	0.697418	2.37668	0.157355	2.78686	3.85852	0	2.75445	2.01575	5.80378	0.593891	2.59668	1.52163	0.157936	0.589257	3.66787	3.29743	0.918516	0.888956	2.54863	2.26837	1.09216	0.616732	2.59127	7.5743	14.3131	9.51659	0	0	7.65161	10.7556	0	7.37283	6.97037	7.16082	8.18111	0	5.08746	9.57933	12.2083	9.22583	0	0	0	9.04085	11.5924
0h.78-1	0	0.331782	1.40658	0.132231	0.569309	2.54352	1.07073	1.5231	2.85839	0	2.3787	1.73245	5.1189	0.156514	3.6147	1.32768	0	1.31749	3.40937	2.20894	0.519614	0.651645	4.13443	1.21396	1.40553	0.604341	0.277882	0	14.7431	10.6024	6.7199	0	7.35541	9.81055	6.84914	0	0	0	6.94324	6.38905	5.03223	8.20413	10.5662	7.41409	5.71183	0	0	9.38118	9.73567
0h.79-1	0.32394	0	1.43771	0.836585	0.590731	1.96621	0.690553	0.00169586	2.22753	0.117976	4.53918	1.58695	5.31675	0.342194	3.23146	1.15189	0.175816	0.896729	4.00695	0.578363	0.846986	0.307346	1.21443	2.99324	1.63761	0.422995	0.124688	7.60676	14.7119	9.93515	0	0	0	9.34288	7.95786	8.53583	0	0	11.7821	6.30477	0	0	10.5198	8.13356	0	5.81029	6.36105	10.096	10.6034
0h.80-1	0	0	0	0.560617	0	1.73937	0.101746	0.858023	1.83573	0	2.25745	1.19893	4.21341	0	2.43852	1.07636	0	0.31993	3.52239	3.06885	0.11949	0.102904	5.16472	0	0	0	0.987157	8.04461	14.989	8.84509	0	0	7.31087	7.92676	7.63355	7.80674	8.44604	0	7.04783	7.45821	0	0	9.22453	0	4.22689	0	0	0	8.63388
0h.81-1	0.270338	0	0.0479749	0	0	1.72019	0.579727	0.663276	1.87358	0	2.34089	1.53702	4.49711	0	3.22098	1.07428	0.0694947	0	3.0152	0.743744	0.144596	0.413611	2.13698	1.81473	0.581631	0.750589	0.497296	8.86906	15.0611	9.23295	0	6.63746	8.39535	9.9379	6.56864	8.176	7.31345	0	8.74767	8.77621	0	5.83343	10.2977	8.59327	0	0	0	0	10.2581
0h.82-1	0.00727166	0	0.94195	0	0	1.74233	0.0698369	0.990313	2.84909	0	2.22189	1.34774	5.15215	0.457825	3.26817	1.03486	1.07433	0.884587	3.62901	3.59072	1.19426	0.76898	3.09286	1.55829	0.700703	0	2.30529	6.87663	14.5527	9.09767	0	0	6.62972	6.90389	8.41921	0	7.07824	0.579191	8.1757	6.66097	0	1.38778	10.2554	8.46477	0	6.25062	0	6.90597	10.6564
0h.83-1	0.144031	0	0.548875	0	0	1.17644	0.108317	0.984502	1.77706	0	0.803159	1.36793	4.57132	0.217026	2.73009	1.07538	0	0	2.24934	0	0.179638	0	3.81993	0.163741	0	0.798493	0	8.45403	13.5931	8.45711	0	0	0	8.80466	6.60952	7.91636	0	0	6.79976	7.96774	1.78383	7.56525	10.159	0	3.9643	5.83876	0	0	9.06692
0h.84-1	0.311775	0.373891	0	0.837076	0.404992	2.00853	0.00681064	2.09023	2.68543	0	1.06235	1.43714	4.73463	0	2.30633	1.06905	0.132089	0.837981	3.63683	1.17257	0.335094	0.0773559	1.04488	1.80994	1.63397	0.60802	0	0	14.2624	9.63808	6.47095	0	8.8549	8.58779	5.61589	0	0	0	0	7.00473	0	0	10.5086	6.82002	0	0	0	8.79461	9.61715
0h.86-1	0.524027	0.198597	0.269986	0.232949	2.21855	2.54303	1.20282	0	2.47124	0	2.45848	2.03257	5.23025	0.118415	3.07466	1.21964	0.364328	0.515077	3.65184	3.48628	0.65549	0.634557	5.09397	1.62814	0.649684	1.02732	0	7.53967	14.3878	9.47087	0	0	0	7.45426	6.8644	0	6.77979	0	0	8.95998	4.98478	5.61197	10.2944	6.62901	0	0	0	8.2448	9.69701
0h.87-1	0.365921	0.20947	1.05515	0	0	2.01319	0.0686025	2.9373	2.06271	0	0.563188	1.1835	4.35216	0.28449	2.96464	0.952997	0.6427	0.379041	3.44084	0.969227	0.159047	0.794924	2.07475	1.53241	1.13542	0.373353	0	0	12.2865	0	0	0	0	6.82339	0	0	0	7.02008	0	5.94397	0	0	7.2718	6.93133	0	6.22255	0	0	9.24683
0h.88-1	0	0	2.58439	0.29398	0	1.72238	0.614178	2.90469	3.36663	0	1.07894	0.73277	5.11472	0	2.83915	0.899076	0	0.323893	3.18527	1.38794	0.334247	0.552606	1.33841	1.16647	0.822886	0.499011	1.26951	0	14.3469	8.66998	0	0	7.64749	8.80255	0	0	7.30865	6.9888	8.73838	0	2.73607	8.23927	10.9889	6.674	0	0	0	9.05355	10.1393
0h.89-1	0	0.0241562	0.552957	0.553539	0.772824	1.99544	0.54706	1.98069	1.68862	0	2.65242	1.24825	4.90803	0.289466	2.75342	0.937444	0	0	3.33728	0.313898	0.63863	0.194084	1.474	1.1199	1.23049	0.305478	1.49339	0	15.2147	9.96394	0	0	6.77451	8.92054	5.937	7.57638	7.31153	0	10.9909	0	1.83966	6.55359	10.0395	7.95645	0	0	0	8.60476	10.6149
0h.90-1	0	0	0.336631	0.493833	0	1.01969	0	1.06427	1.23872	0	0.362587	1.03928	4.77796	0.0143356	1.9779	0.650225	0.539321	0	3.4996	0	0.893623	0.495909	0	0.641454	0.53491	1.01828	1.23172	6.36979	13.0311	7.33848	7.66494	0	6.68243	10.34	0	0	0	6.45156	0	1.17547	0	8.64765	7.71811	7.90515	0	0	0	10.0573	10.4118
0h.91-1	0.354827	0	1.65453	1.05429	0.0563259	2.07732	0.533614	2.34161	2.83506	0	0.630827	1.56467	4.67394	0.251255	3.80572	1.50741	0.108847	0.738082	3.61153	0.145189	0.90227	0.611937	2.57615	2.99014	0.663406	0.351358	0.172855	8.00327	16.4297	11.1526	0	0	7.49774	10.2252	6.9485	6.54881	7.18597	6.28007	7.92196	7.6676	4.98048	7.43376	11.9636	8.23977	4.67776	6.09097	0	0	10.3937
0h.92-1	0.216672	0	0	1.24132	0	2.0123	0	1.42062	2.60082	0	0	0.772016	5.44907	0	3.20516	1.00196	0.321201	0.766144	3.79075	0	0.603747	0	0	2.29495	0.228804	1.38772	1.5453	8.46582	13.6986	10.1156	0	0	7.70339	6.68393	0	6.64429	0	6.17175	0	0	0	6.90849	11.0601	6.31096	4.78289	0	0	7.85303	10.4951
0h.94-1	0.184259	0.524671	0.315612	0	0.338307	2.59744	1.75778	2.40583	2.6872	0	2.98164	2.00775	5.77949	0.725891	4.19649	1.54825	0.684631	1.61132	3.64403	2.3612	0.393833	0.411363	4.0735	1.55661	0.895474	1.05349	1.27111	8.71619	15.9187	10.7361	0	6.77076	8.56789	10.3759	9.67948	7.38554	7.26113	7.253	8.46153	11.1152	0	7.79975	10.0643	10.6384	0	0	0	0	11.5349
0h.95-1	0.354706	0	0.87118	0.344207	0.797412	1.37172	0.794445	1.70404	2.23685	0	2.69593	1.21389	4.89056	0.499935	0	1.41816	0	0.55753	3.38117	0	0.580205	0.558621	0.611484	0.890122	0	0.43558	0.4702	7.46817	12.5685	7.93227	0	0	6.58761	7.65567	0	0	0	5.98931	9.90329	0	0	10.3988	10.0499	7.6834	0	0	0	0	11.0124
0h.96-1	0.765556	0.477272	1.6167	1.0613	0.732733	2.52358	0.880617	2.11647	3.31212	0	5.02676	2.45184	5.51009	1.02832	4.04091	1.78034	0.50835	1.00046	3.56085	4.00717	1.31165	1.31905	3.5305	2.46916	2.28488	1.50073	1.02983	6.60244	15.8683	10.302	0	0	7.52775	9.17465	8.74584	8.3429	0	5.9781	11.6425	7.79945	4.97594	7.38958	10.811	8.85538	5.56715	0	0	8.04111	10.4635
24h.03-1	0.156349	0	0	0.546277	0.0653578	2.52042	1.12312	2.07265	1.32793	0	0.510025	1.3847	4.27376	0.117473	3.11647	1.11733	0	0.121011	2.82947	0.57246	0.499296	0.0104633	1.60127	2.48028	0.203464	0	2.22181	0	14.826	7.93028	5.77203	0	7.18722	9.89942	7.46413	0	6.67496	6.92908	6.20577	0	5.37132	8.4442	10.315	6.36845	5.94247	6.53987	0	0	9.72479
24h.05-1	0.294149	0.0590345	0.668687	0	0	1.17864	0.61399	1.3625	1.10624	0	0.211833	0.627759	4.86011	0.133099	3.05678	0.163237	0	0.363991	2.91599	0.694345	0.548684	0.363914	0.907802	0.631256	0.0964992	0	0	5.24975	13.9073	8.86128	6.35132	0	0	9.30952	0	0	3.98433	5.78674	0	0	0	6.25357	9.75103	0	5.62635	5.55114	0	0	10.1858
24h.07-1	0.18076	0	0	0.41271	0.0344147	0.88887	0.213711	2.26322	2.32054	0	0.279345	1.24787	5.58945	0.502435	2.33356	0.9616	0.0700492	0.804597	2.53865	0	1.86036	0	1.07371	1.09749	0.898903	0	0.155546	6.77959	14.1196	8.61362	0	0	0	8.86923	0	6.31805	0	6.30767	0	0	0.303449	6.21648	10.4368	8.76171	0	0	0	0	9.2899
24h.09-1	0.225107	0	0.833534	1.18114	0.399354	1.38067	1.19766	2.48261	2.35322	0	3.62188	1.11713	4.84892	0.575459	3.65339	1.00311	0.487252	0.593113	3.67702	0.442796	1.82905	0	1.36281	2.03543	0	1.18676	3.33879	0	12.9719	8.85613	0	6.15543	7.48448	8.61094	0	0	6.99747	6.05029	8.17344	0	0	6.08633	9.9867	7.60167	0	0	0	0	9.69496
24h.10-1	0.389569	0.504877	0	0.208026	1.90826	1.8484	0.708753	1.94168	1.29268	0	1.92195	1.40017	4.37964	0.290967	3.7874	1.03121	0.14072	0.787218	2.79992	0.19214	2.10614	0	3.03526	1.72289	1.19647	0.655279	1.39867	7.18149	13.9471	8.5171	0	0	6.95641	9.96288	0	0	0	0	6.69047	0	2.96097	9.42675	10.2333	3.21996	4.7682	0	8.14816	0	9.97697
24h.13-1	0.219929	0.0377439	0.857155	0.414218	0.176622	1.83458	0.646368	2.57501	1.9068	0.655496	2.13252	1.09098	4.88768	0.348706	3.34429	1.25417	0.458208	1.01743	3.62347	1.37245	2.5101	0	0	2.67922	0.659518	0.704417	2.07517	6.47453	14.6221	9.15876	0	0	6.39001	8.57028	0	7.54747	7.30904	0	0	0	2.78084	8.61619	9.13323	6.15269	3.89092	0	0	0	10.2709
24h.14-1	0.171014	0	0	0.870655	0.996919	1.74284	0.356286	3.46895	1.351	0.165343	1.26292	1.14242	5.02787	0.36943	1.7424	1.09452	0.451923	0.422129	2.95829	1.79169	1.66585	0	4.05598	0.859226	1.86715	0.872841	1.55707	8.37019	14.3017	8.18332	0	0	6.92134	10.7282	5.96159	6.41356	0	5.81527	0	8.33151	3.96248	7.07449	9.9647	0	0	0	0	0	10.7395
24h.15-1	0.564271	1.02738	0	0	3.00825	2.54122	1.22822	2.9339	1.73715	0.465411	0.575445	1.47529	5.53172	0.414859	4.23121	1.37791	1.69539	1.48306	3.83795	2.73916	2.66099	1.36695	0.762407	1.43711	1.66999	1.01569	1.09991	0	14.6202	7.24306	6.41519	6.52122	0	9.29026	0	8.84918	0	0	7.06009	0	1.01431	8.79287	8.23674	0	4.01367	0	0	0	10.7098
24h.16-1	0.341263	0.52392	1.38683	1.16109	1.91444	2.05691	0.865342	2.56119	1.73574	0.212182	2.45281	1.42327	5.44951	0.517331	4.01117	1.50506	0.6239	1.12409	3.84998	0	2.32871	0.819484	0.427733	0.93955	1.19166	1.39719	2.27455	0	15.2335	8.42642	0	0	6.21029	10.3303	0	8.92649	0	0	8.46285	0	0	9.11171	10.217	8.94463	4.28216	0	0	0	10.3431
24h.17-1	0.362457	0.800006	2.27723	0.971236	2.61415	2.21241	1.02652	3.43789	2.09226	0.942065	2.48328	1.66501	5.02398	0.80051	4.63369	1.39852	0.562939	0.953705	3.23369	0.821176	3.05022	0.757346	1.03836	3.33235	1.4176	1.79261	2.3235	6.7329	15.732	8.66838	0	0	0	10.6722	6.45031	7.27198	0	0	9.17509	0	6.19105	9.37647	11.1335	7.07078	0	0	8.39423	7.77081	10.89
24h.18-1	0.454251	0.670816	3.42182	1.09677	2.97469	3.38794	1.2337	2.64077	2.33281	0.952809	2.08706	2.07778	5.67906	0.833248	5.28141	2.1729	0.484408	1.12754	4.25374	0.948225	3.26124	0.802811	1.94974	5.1279	1.18585	1.75588	3.46025	9.80236	16.3742	11.0321	0	0	8.09625	10.5877	8.51371	9.74151	8.52561	6.62209	7.71458	7.53967	6.91227	10.9254	11.397	6.56645	4.57616	8.80692	10.5116	13.0053	11.6661
24h.19-1	0.517677	0.524173	0	1.39425	2.11735	2.6618	1.10107	3.36492	2.18318	0.121127	1.67479	1.33553	5.5411	1.04023	5.05894	1.6649	0.594184	1.18442	3.45492	0.500071	2.74074	1.41102	0	2.4186	1.20034	0.177555	2.60998	0	15.5146	9.38457	8.16489	7.62111	7.52549	10.9303	0	6.1211	0	5.88233	0	0	0	9.33483	10.9012	6.86269	4.28928	0	0	9.47337	10.3432
24h.20-1	0.403202	0.499018	1.27321	1.67311	1.92156	1.84623	1.18918	2.36208	2.13361	0.222699	3.0628	1.40588	5.3102	0.968533	4.33371	1.30496	0.743985	0.837386	3.68492	0.801481	1.7558	1.28401	1.01277	1.24175	0.852574	0.599767	1.9448	0	15.2691	8.98769	0	0	0	8.73149	0	7.40992	0	0	0	0	2.35601	9.29203	10.1131	7.62821	4.86428	0	0	8.76155	10.0457
24h.21-1	0.451036	0.23968	0.805021	0	1.36047	1.33153	0.283377	3.69456	1.92033	0.689361	2.33222	1.12368	5.23843	0.281219	3.29807	1.16929	0.537156	1.03455	3.68301	1.06776	2.67556	0	0.32998	0	0.977554	0.363526	1.81041	0	13.8944	8.83881	0	0	6.49481	8.05322	0	6.27804	0	0	7.50745	0	2.68117	7.25726	8.7559	0	0	0	0	9.75674	8.00726
24h.22-1	0.588931	0.753712	1.15143	1.67029	2.13769	2.91755	1.04888	3.62417	2.80907	0.334546	1.91379	1.85663	6.14831	0.876824	5.08861	2.2944	0.972851	1.60653	4.24573	1.50379	2.84578	1.32253	1.31366	3.58712	1.61424	1.85297	2.98141	7.57896	15.941	9.91129	7.73275	0	10.1381	11.169	0	9.33079	0	7.73188	10.2958	0	4.24625	11.437	11.5047	10.0557	4.68125	0	10.2786	16.5459	12.0794
24h.23-1	0.0677066	0	0.241274	1.17192	0.844994	0.583697	0.602601	1.71462	0.491151	0	0.388008	0	4.85427	0.417483	1.36974	0.229904	0	1.0563	4.03904	1.62612	1.55052	0	1.05766	0.53742	1.39041	0.108478	0.21123	0	13.0833	0	0	0	0	0	0	6.38543	0	0	0	0	4.15501	6.07938	5.46723	6.64687	0	0	8.20303	11.3511	9.20801
24h.24-1	0.184282	0	0.763433	0.350264	0.395774	1.62628	0.808455	2.41182	1.37327	0.590558	1.03253	0.877796	4.82722	0.463281	2.52019	0.995822	0.499427	0.726009	2.15884	0.55872	1.18466	0	0.682671	1.38909	0.409695	0.405547	0.835372	5.99025	14.5962	7.29449	6.45459	0	6.82381	8.71418	0	8.66573	0	0	0	0	1.35037	8.36494	8.02165	7.69833	0	0	0	10.0427	10.2061
24h.28-1	0.105142	0.577032	1.00106	1.41506	1.75991	2.22395	0.655096	3.05211	2.95012	0.569647	2.5384	1.5603	5.40998	0.870816	3.89568	1.14468	0.899963	1.16603	3.84368	1.00977	3.78217	0.603289	0	0.835196	1.83113	0.506091	1.74148	8.15905	15.3113	9.45753	0	6.82386	6.23635	10.4715	0	8.86554	0	6.02415	7.10452	0	5.20527	9.96215	11.9321	7.36534	5.97468	0	5.75091	11.7958	10.4522
24h.29-1	0.679819	0.217176	0	1.08977	1.60804	1.34746	0.97099	3.48164	2.79663	0.0303145	3.5883	1.11883	5.13219	0.140552	3.24937	1.07235	0.514295	0.5901	3.80825	0.526791	2.59023	0	0.335914	1.07491	0.626766	1.39857	1.06708	0	14.2347	0	3.74635	0	0	8.33001	0	7.63857	0	0	7.7531	0	2.72586	8.82714	8.95168	0	0	0	0	11.1159	9.73226
24h.30-1	0	0	0	0	0.130071	1.65285	0.711892	0.922102	0.312386	0.636173	2.50839	1.22087	4.83472	0.295814	4.0561	1.14973	0.423672	0.70608	2.79057	0.550814	1.18157	0.126106	0.947905	2.3305	1.22451	0.342697	3.2871	0	14.2672	7.54247	0	0	0	7.99836	0	7.18167	7.95202	6.23347	10.9089	6.26702	2.39238	7.22855	8.61953	8.41513	0	7.51651	0	0	10.2723
24h.32-1	0.203428	0	0.345423	0.840051	1.74977	1.5739	0.856073	0	1.09167	0.0610591	1.91943	1.22398	5.73579	0.526938	3.48248	1.12638	0.103672	0.798554	3.06724	0.733398	1.66481	0	0.769968	1.52351	1.06365	1.06885	0.54236	6.42176	15.2995	8.43517	0	0	8.41747	10.0409	0	9.2611	0	6.46971	7.03159	0	0.836769	9.13059	9.92847	6.7422	0	0	10.1546	11.9799	9.9236
24h.33-1	0.184615	0	0.565328	0	0	0.971186	0.440777	0	0.817341	0.168252	4.19864	0.662528	5.59249	0.366595	0.494889	1.14873	1.34546	0.793678	4.14344	1.56691	2.26837	0.22812	0	1.44684	0.914927	0	2.63138	6.41123	12.0893	7.22137	0	0	0	8.27815	0	0	0	0	0	0	3.33635	5.51135	6.26464	0	0	7.0399	0	10.2827	10.0256
24h.34-1	0.32569	0	0.671937	0.811482	2.62771	1.78258	0.870761	3.78364	0.99766	0.552782	0.941243	1.2443	4.8676	0.438712	3.91779	1.13119	0.723995	1.05079	3.19338	0.64073	2.34834	0.997534	0.379079	2.17086	1.44009	1.22978	0.605141	8.93125	14.5132	9.86543	0	0	0	10.7212	0	0	7.46312	0	0	0	0	7.89041	8.74399	0	0	0	0	0	9.55909
24h.35-1	0.502912	0.0548143	1.78512	0.0531554	0.588603	2.17481	0.924878	3.36051	3.1591	0.411406	1.79487	1.41944	5.91203	0.522615	3.61472	1.17206	0.776434	1.35243	3.7689	0.673063	3.24959	0.220567	0.84576	3.40938	1.44256	1.51302	1.46315	6.82965	15.3294	10.4358	8.66003	0	0	10.4971	0	7.46121	7.39153	7.15706	6.81463	0	1.40276	9.36051	10.9689	6.83793	0	0	0	0	9.66669
24h.36-1	0.750843	1.91356	0	0	3.15271	2.27717	0.173887	3.52747	1.88831	0.214524	2.73091	1.93645	5.81912	0.813697	3.96298	1.80997	0.724899	1.39344	3.51718	3.62128	1.97361	0	3.2446	1.83346	1.28867	0.994279	3.0089	8.88341	16.7962	9.9874	0	0	6.73457	11.6304	9.59283	8.89011	7.47082	7.96387	10.5768	10.4262	5.30454	9.68948	10.9675	9.11627	4.71324	6.24705	7.6348	11.2422	11.016
24h.37-1	0.582777	0.0562845	0	0.357083	0.330758	1.74258	1.10579	2.07941	2.3144	0	0.461996	1.20728	5.67256	0.819193	3.88875	1.31449	0.597025	1.26804	3.47479	0.989674	4.22434	0.122289	0	2.60105	1.79724	0.689744	1.16444	6.85682	14.2145	8.43135	6.7919	0	0	11.3794	0	6.47361	0	0	0	0	0	0	9.50318	6.81201	6.38181	0	0	8.52869	10.2072
24h.38-1	0.501387	2.62638	0.43438	0	2.93931	1.79658	0.703607	2.95584	1.25291	0.662264	1.05467	1.12736	5.45138	0.00917593	3.69077	0.91683	0.287505	0.514308	3.53732	2.09106	0.145431	0.233622	4.10488	1.44481	1.20018	0.80024	0.700063	0	15.222	9.18848	6.50576	0	0	10.6171	7.76005	0	0	7.54543	8.21351	7.33042	3.54485	8.30398	10.7824	6.83459	6.3593	0	7.70169	5.68902	9.04341
24h.39-1	0.35894	0.0696115	0.183447	0.724025	1.47587	2.07275	0.653712	3.23352	1.92169	0.591204	1.45457	1.22145	5.22231	0.564614	3.77003	1.39905	0	1.23945	3.73506	2.35909	3.2654	0.501944	1.8334	2.46707	0.917397	0.58324	1.77919	7.30453	14.8725	9.19875	0	0	6.79237	8.99456	0	7.82996	0	0	7.18699	0	0	8.25056	9.56709	6.56912	5.83967	5.78401	7.14341	0	10.1838
24h.40-1	0.443296	0	0	0.484292	0.553196	1.68215	0.274514	2.39272	1.62453	0.4052	1.80859	1.02453	3.80275	0.445625	2.75558	1.01077	0.0699465	0.195577	3.17636	1.3991	1.74592	0	5.20421	0.717451	0.72188	0	2.91217	6.81122	15.0563	10.3382	6.85654	0	0	9.7859	7.06818	7.31514	0	0	8.48157	8.98733	0.737231	6.06262	9.74565	8.43456	0	0	0	6.66461	9.25154
24h.41-1	0.363738	0.0886102	0	0.924152	2.26967	2.0875	0.581774	3.41838	1.97205	0.444037	2.42622	1.60447	4.84586	0.466642	4.02253	1.00404	0.218071	1.12226	3.51104	1.02626	4.16796	0.261237	0	2.53491	0.794246	0.916274	1.36286	0	15.5462	8.70821	6.03672	0	8.20963	9.63672	0	0	0	0	7.91974	0	0	9.51617	10.347	7.96871	7.00957	0	6.38249	6.79295	10.6841
24h.42-1	0.702992	0.0248804	0	0	1.34994	1.7598	0.053858	2.56197	0.991655	0.0808925	1.24654	1.43312	4.38988	0.562666	3.88803	1.06422	0.552872	0.890409	3.38195	0.0436612	3.07054	0.358598	0.0527455	0.0556259	1.31033	0.350417	0.454189	8.60853	15.4008	7.29904	0	0	6.34311	9.25711	0	0	0	0	6.83799	0	0	8.88309	9.68457	0	5.13555	0	0	11.6945	10.1272
24h.44-1	0.265431	0	0.816633	0.437378	1.52821	0.880969	0.508222	3.18786	1.53786	0.0103527	1.75165	0.353368	2.61335	0.0742684	1.52218	0.578858	0.185185	0.214002	2.24272	0.394835	1.91955	0	0.270432	0.791346	1.20191	0.517135	0.497667	0	14.4629	7.33963	6.24309	0	0	6.8439	0	6.93455	0	6.95116	9.76301	0	4.7401	0	9.2075	7.38133	0	0	0	0	10.3422
24h.45-1	0	0	0	0.164284	0.673867	1.72799	0.986231	1.69745	1.63573	0.263213	2.40641	1.23205	4.93778	0.470906	2.98917	1.00908	0.343913	1.00335	3.68936	0.697287	1.14684	0.495112	0.36507	1.90662	1.74441	0.547448	1.06281	0	14.5858	8.45442	6.73891	0	6.55718	8.88508	0	8.16387	0	6.1023	9.19904	0	5.26481	7.91518	9.42703	6.57608	0	0	0	0	10.3433
24h.46-1	0.198615	0	0	0.952102	0.116461	1.51009	0	1.96871	1.54576	0	0	0.913279	4.68867	0.0914538	3.18654	1.06468	0.497655	0.817585	2.91644	1.94369	2.28101	0.266175	2.20116	0.747079	1.45266	0.652495	1.53279	6.64271	14.2529	8.35738	0	0	1.96376	9.93501	6.75888	8.83752	0	0	0	0	2.26663	5.74955	10.37	0	6.36346	0	0	7.56788	10.3611
24h.47-1	0.0501689	0	0.563625	0	0.26323	0.818089	0.0551188	1.12746	2.06848	0.217365	0.973156	0.251279	4.76771	0.0730065	3.11475	1.02272	0.324406	0.562235	3.74614	0.746087	1.99512	0.254099	0	2.6699	1.56666	1.18921	1.59663	0	14.5831	9.32026	6.51998	0	0	9.09543	0	0	0	6.21681	0	0	4.89755	6.82208	9.06121	8.51536	0	6.28151	0	9.54646	9.99822
24h.48-1	0	0.581254	1.50207	0	1.28813	1.25761	0.171178	1.29995	1.71604	0.033518	1.33483	1.0311	5.35623	0.409071	3.46815	1.03287	0.731744	0.698436	3.16515	0.571112	1.01198	0	0.492891	1.35594	1.98265	1.37238	0.435257	6.39838	14.9722	7.31686	0	0	6.53861	7.87513	0	7.93776	0	0	8.46602	0	0	8.69999	10.1976	0	5.6303	0	6.86829	0	8.24717
24h.49-1	0.328933	0.362904	0	0.590839	0.990878	1.61219	0	2.18554	1.0055	0	1.54652	1.17786	4.1808	0	2.53327	0.931536	0	0.425749	3.06081	2.26648	1.69798	0	3.22751	1.28556	0.98636	0	1.25223	6.19237	13.9591	7.3354	0	0	7.42982	10.3963	5.92106	8.48501	0	4.92198	6.56637	6.64102	0	5.97211	9.13234	0	0	0	0	0	8.5087
24h.53-1	0.250568	0	0	0.504783	1.45075	2.47053	0.708783	1.94778	1.36879	0.53772	0.223001	1.61363	4.91148	0.624731	3.42175	1.31631	0.0279653	0.525375	2.8214	0.23306	1.09834	0	0.252379	3.52089	1.1547	0.176946	2.15174	0	15.1788	10.0038	0	7.7584	0	11.6222	0	6.01359	0	6.57512	0	0	1.01469	9.91759	8.98274	6.32916	0	7.67431	0	0	10.8793
24h.55-1	0.352749	0	0	0.743896	0.84916	1.6835	0.833737	2.14145	0.779183	0.386944	1.23094	0.81769	4.51647	0.250789	3.72752	1.24846	0.165657	0.418362	3.15777	0.621176	1.08454	0.270215	1.0021	0.354564	0.842649	0.264977	2.59983	7.66509	13.7769	7.30662	0	0	0	8.96604	0	6.28906	0	0	0	0	4.54424	6.90986	9.50605	0	0	0	0	11.1731	10.0119
24h.57-1	0	0	0.188069	0.882633	1.92478	1.88036	0.838141	2.35786	1.79115	0	1.54484	1.66753	5.43303	0.260623	4.76974	1.26039	0.401016	0.773674	3.1601	0.997426	3.25656	0	0	2.44331	1.50226	0.910408	1.76876	5.8671	14.6915	8.874	0	5.07848	6.45265	8.76402	0	6.45738	0	5.68472	8.62019	0	5.38732	8.359	10.3855	7.50081	5.04345	7.97092	6.60457	0	9.49722
24h.58-1	0.232811	0.780027	0	0.80091	1.03313	1.31035	1.07004	3.58657	0.630658	0.277901	2.02042	2.19331	5.26848	0.510842	3.07095	1.74806	0.674094	0.600956	3.51478	1.31052	1.09514	0.467264	1.37833	0.644454	1.58316	0.39036	1.37348	0	14.3959	7.4967	0	0	7.69524	10.5753	0	7.66388	0	0	0	0	4.38047	9.24775	7.82544	6.80687	5.38354	0	0	11.0975	10.4414
24h.60-1	0.457014	0.601423	0.755486	0.612155	0.974381	1.17497	0.920878	2.34976	1.84385	0.427676	1.75179	1.18578	5.43795	0.182695	3.61573	0.729329	0.372677	0.848464	3.83068	0.741694	0.670912	0.201259	0.836779	1.86289	0.0455572	2.08801	1.49117	0	13.206	0	0	0	0	0	0	5.84409	0	5.26139	6.76366	0	4.27602	8.73982	8.51719	6.27998	0	0	0	0	9.86473
24h.61-1	0.145427	0.28142	1.33046	1.14732	3.27381	1.72919	0.462664	3.06996	1.90775	0.0524037	3.94831	1.37747	5.16929	0.778191	3.33972	0.951468	0.411011	1.09162	3.2862	1.03021	2.72007	0.194249	0.565653	2.22528	1.2023	0.563339	3.5286	0	14.5326	7.67728	0	6.22993	6.6419	7.7896	0	6.02528	0	0	11.032	0	4.14793	8.5881	10.0876	6.00854	0	0	8.01518	9.21324	9.50643
24h.62-1	0.521062	0.214068	0.67391	1.68773	1.67956	2.16667	0.973115	2.57198	2.01214	0.550784	1.73455	1.49957	4.88362	0.343164	3.96816	1.42622	0.722639	0.371416	3.60775	1.42454	1.64629	0	1.22029	1.55666	0.690466	1.31255	2.32538	7.28073	14.2084	8.41812	0	0	0	9.36946	0	7.12719	0	0	7.00434	0	0.626293	8.89124	8.91568	0	1.86493	0	0	0	9.40622
24h.63-1	0.629414	0.32648	1.25776	0.47774	0.424069	1.87387	0.609616	3.01049	2.59274	0.274213	2.99728	1.1976	5.24198	0.871689	3.85911	1.35606	0.568824	0.282259	3.73267	0	1.50102	0.0650687	0	1.69365	0.21555	0.471232	0.978195	6.42548	14.8915	6.36198	0	0	7.98163	9.53724	0	6.46969	0	0	0	0	0	8.22664	9.82976	9.1398	0	0	0	0	10.2988
24h.64-1	0.502646	0.240855	0	1.24314	0.669443	1.28367	0.147679	3.14073	0.818136	0.392345	0.609891	1.34742	4.80044	0.364874	3.06344	1.14472	1.27613	0.330545	3.89883	1.33493	2.95394	0	0	0.881002	0.865931	0.426622	0.910574	0	14.516	8.2998	0	0	0	10.2839	0	7.4776	0	7.91631	0	0	3.712	6.36998	8.16055	6.32661	0	0	0	0	9.53727
24h.65-1	0.594114	0	0.483463	1.18506	2.98608	1.88243	0.96749	3.6081	0.853512	0.297963	2.52033	0.841957	4.90056	0.839545	2.577	0.899472	0.555829	0.860478	2.97566	1.29663	4.07494	2.08709	0.878027	1.32183	1.39358	1.74872	3.29101	7.24394	14.0589	7.55322	0	0	0	10.2787	0	6.44288	0	0	9.68672	0	3.38115	9.27771	9.071	4.20362	5.71304	0	7.74704	8.72833	10.4841
24h.66-1	0.587918	0.446571	0	0.633268	1.29064	2.09649	0.847002	3.42867	1.89506	0.0205754	1.10816	1.2657	5.49072	0.717165	4.12317	1.76766	0.711445	0.893991	3.72804	1.43035	2.08123	1.3564	0.817365	1.67968	0.548248	0.955582	2.7492	6.27249	15.0566	8.39869	6.56906	0	0	8.90006	6.37751	7.23287	0	0	0	0	4.79967	3.91864	8.72847	0	4.68345	0	0	6.93574	9.48274
24h.68-1	0.479668	0.477454	1.13186	1.83718	1.39297	1.40808	0.909098	2.37845	1.46363	0.430858	2.07734	1.08634	4.85802	0.791013	1.54702	1.74069	0.517569	0.689803	3.08034	2.74275	3.05888	0.760561	3.34518	0.573876	1.69848	0.962838	2.25906	6.54118	15.4255	5.57546	0	0	6.67839	8.68989	8.36563	7.47517	7.02291	6.02168	9.60576	9.07115	0	8.87081	9.96352	8.62582	0	0	7.88505	9.76838	10.0892
24h.69-1	0.176138	0	0.69196	1.10572	0.272946	1.70651	0.180403	2.36614	1.7863	0.84852	1.54883	1.23418	5.48331	0.776784	1.81109	0.837282	0.672801	0.88161	3.39935	0.981898	0.969238	0.803643	3.68764	1.83424	1.32158	0.808388	1.13724	6.46101	12.8607	7.51022	0	0	0	7.97902	0	5.82795	0	5.67522	0	0	4.14706	7.38999	8.82798	0	4.72399	0	0	0	9.92269
24h.70-1	0.44061	0.0975124	0	0.594564	1.22937	2.16253	0.951721	2.36517	1.22888	0.260719	1.40111	1.67023	5.25625	0.61054	4.94333	1.83507	0.140231	0.921896	3.39981	1.47619	1.24305	0	5.07288	0.588279	1.53188	0.761276	3.37506	0	15.0015	8.39096	6.50213	0	7.49395	10.8948	7.1075	0	0	0	0	6.29488	2.66626	10.0049	10.2428	4.92487	4.65309	5.99159	8.16538	8.68052	10.4379
24h.71-1	0.288268	0.257904	0.969377	0.947621	1.78656	1.6304	0.564535	2.4941	1.46501	0.73721	1.96496	1.32961	5.23905	0.816599	2.82966	1.42982	0.801038	1.22884	3.29821	0.533475	2.05318	0.0365185	0.160777	1.83614	0.771925	1.13744	1.26965	7.38734	15.2169	7.58422	6.57046	0	0	9.4565	0	0	0	5.6723	9.38452	0	0	9.10938	9.31147	6.6273	4.60667	0	7.30165	9.87273	9.33646
24h.72-1	0.364102	0.584859	0.287307	0.320507	2.16545	2.36716	1.02283	2.98609	2.01883	0.720374	1.73456	1.29347	5.24815	0.900155	5.14871	1.92955	1.11125	1.58832	3.77599	3.59627	2.35484	0.0345623	2.89955	2.17255	1.62377	0.849175	3.62368	6.17828	15.1598	10.4772	6.31889	0	6.4883	10.2385	8.61106	7.0844	8.24261	3.80971	6.5101	6.63461	5.48367	8.5148	9.75252	7.59191	0	8.11243	5.93664	8.63598	10.7448
24h.74-1	0	0.510023	1.69819	0.487811	2.94959	1.95732	1.19838	2.6928	1.63718	0.547053	3.6048	1.53391	4.41999	0.320109	3.53347	1.3937	0.50425	0.740616	3.72647	2.88493	3.01508	0.360747	6.22872	0	0.88926	1.27222	1.52383	0	14.2824	9.18447	0	6.79042	0	6.51959	8.18719	6.41851	0	6.40285	8.08931	8.43601	2.6775	8.84473	8.40139	5.05901	5.71477	0	0	6.74052	9.81525
24h.75-1	0.337067	0.227892	0	0.214183	1.71504	2.43211	0.0324036	1.26716	1.73654	0.11809	1.25538	1.86127	3.98314	0.698135	4.10366	1.20029	0.733661	0.67142	1.74409	1.23617	2.79221	0.430129	1.02637	1.52188	1.34103	0.227079	1.78927	6.57486	14.8441	9.15169	6.72701	0	0	10.2951	0	7.27376	0	6.76763	0	0	0	8.46064	9.86115	0	5.07823	0	0	0	10.049
24h.76-1	0.159881	0.450966	0	0.509174	2.97735	1.97581	0.90983	3.48081	1.69114	0.702844	2.97496	1.09935	5.04115	0.843627	2.71751	1.05122	0.313061	0.958031	3.68308	2.79153	3.09942	0.642831	6.01461	0.154299	0.253782	0.691518	1.48729	6.27402	14.2758	8.29586	0	0	6.66049	6.73777	7.53021	6.40176	0	0	0	8.20765	1.59697	8.09464	9.01781	2.52303	0	6.41234	3.79216	10.009	8.45748
24h.79-1	0.117267	0.110109	0.548424	0.945384	1.17799	2.0272	1.17375	3.15427	1.31491	0	2.42253	1.30379	5.49622	0.299737	4.46588	1.55714	0.825532	1.10919	3.2998	1.01375	3.26956	0.553751	1.89325	2.69952	1.71318	1.00002	2.13422	6.48427	15.4455	9.05024	0	7.1218	6.15919	10.0456	0	0	0	0	8.99806	0	0	8.26711	9.00435	0	5.77929	6.28034	0	6.33794	10.1099
24h.80-1	0.438809	0.944771	0.0862333	0.892419	3.46744	2.31005	1.33193	3.56781	2.20958	0.540266	1.05151	1.77529	5.3402	0.817417	3.83909	1.41264	0.929883	1.38263	3.85502	3.49063	2.65881	0.306039	2.67266	3.70399	1.50716	1.82614	1.37256	5.35335	15.1171	9.15897	0	0	7.46843	9.73527	5.57296	8.14044	8.10365	6.30857	0	6.61232	5.96193	8.6948	9.63859	7.51538	0	8.10554	0	6.02283	10.5936
24h.82-1	0.670922	0	0.653072	0.800253	0.380901	1.37747	0.556273	2.66193	1.86487	0.517836	3.75027	0.853757	4.86286	0.523575	3.21087	0.949635	0.355332	0.943076	3.52609	3.02887	1.3582	0	4.82542	1.47981	1.26722	0.628326	0.810617	6.17354	13.7752	6.92948	0	0	0	5.73065	7.28828	1.05052	0	0	8.64566	0	3.36403	5.38361	7.90459	0	2.26044	2.17414	0	0	9.23388
24h.83-1	0.296473	2.26175	2.14331	0.701646	2.75999	1.05607	0.659979	3.21134	2.07048	1.15443	0.536583	0.918329	4.20032	0.442454	3.1575	1.01593	0.628983	1.10911	3.20837	0.784331	0.676916	0	0	2.35842	1.30103	1.98814	2.97832	6.67318	13.7925	8.3915	0	0	0	0	0	5.88115	0	0	0	0	3.58944	4.58834	9.29459	8.00877	0	0	0	0	9.25379
24h.85-1	0.231787	0.443596	0.880264	0.600979	2.70881	1.62625	1.33481	2.58201	2.10522	0.303885	1.28467	0.970071	4.35923	0.714888	4.71603	0.771205	0.756026	0.729589	3.18503	0.875943	0.988388	0.387481	0	3.52087	1.33225	0.638969	1.91404	6.35686	15.2807	8.76906	0	0	0	8.58786	0	6.70152	0	0	0	0	0.566805	9.26393	9.57806	0	5.03907	0	8.43143	0	8.11193
24h.86-1	0.426697	0.317794	0.979948	0	2.53182	1.95989	0.510284	1.90078	2.11741	0.473675	2.01876	1.57552	5.84174	0.402606	4.66752	0.97341	0.552467	0.598917	3.23867	0.688679	2.00465	0.566124	0.281285	3.45389	1.58555	1.20694	1.12066	6.03213	14.6597	8.28359	6.48563	0	6.24676	10.4414	0	6.87056	0	6.64849	7.99269	0	0	8.99515	10.3914	0	0	0	0	0	8.39637
24h.87-1	0.0915209	0.0633394	0.541288	0	1.69565	1.30938	0	2.51589	1.87245	0	0.888596	1.26597	4.62161	0.289761	3.44568	1.06274	0.34551	0.991237	2.82715	0.854235	1.24374	0.247422	0	0.833722	1.3757	1.46914	2.40326	7.63485	14.0806	9.24093	0	0	0	7.88847	0	0	0	3.55662	0	0	0	8.61595	9.92858	0	4.42529	0	0	0	8.4665
24h.88-1	0.416852	0.143262	0.431799	0.281516	1.49195	2.24247	1.12378	2.46969	2.29155	0.472668	3.34679	1.86952	4.87392	0.387307	5.26658	1.34834	0.287402	0.496708	3.60807	0.708512	3.47043	0.148837	0	3.95035	1.16529	1.49901	2.50297	0	14.8028	8.9994	0	0	0	9.54018	0	6.68937	5.00434	0	8.17307	0	6.08457	9.05716	9.53796	0	6.92356	6.09005	0	0	10.5071
24h.89-1	0.416148	0.0262504	0.276583	0.841894	1.56164	1.77637	0.589463	2.08611	0.946285	0.442954	1.2879	1.16418	4.77656	0.431923	3.70264	0.629128	0.479867	0.579939	2.46205	0.175921	1.68608	0	0	1.28569	1.05101	1.32266	3.04943	6.36066	14.3885	8.32606	0	0	0	9.38101	0	0	0	0	0	0	3.78885	8.13832	7.80105	0	0	0	0	6.31682	9.24732
24h.90-1	0.607738	0	0	0.206603	1.74398	1.79955	0.755775	2.57912	2.56259	0.469506	2.95998	1.50002	4.71819	0.366857	3.13138	1.26295	0.200353	0.470929	3.65395	3.513	2.04542	0.111869	5.17847	1.74777	0.91408	1.35369	0.830057	0	14.0846	8.82028	0	0	3.86261	0	5.24816	6.40731	0	0	7.73996	6.32	4.37285	7.77859	8.15973	0	0	0	0	11.4018	9.41612
24h.91-1	0.400407	0	1.0898	0.376156	1.28601	1.07803	0.520699	1.68667	1.28239	0	1.8508	0.952715	4.76297	0.170117	2.84884	0.962114	0	0.389963	3.09924	1.28494	1.79793	0.227878	4.91477	0.929149	0	0.816162	0.742976	6.64944	14.0363	7.92206	6.44128	0	0	8.25954	6.7521	4.56724	0	0	6.8081	6.05937	0	8.38145	9.61572	6.05429	0	0	0	10.479	9.33861
24h.92-1	0.281876	0	0	0	0.235142	1.60368	0.0578644	2.35981	2.12665	0.664822	2.3298	1.08481	4.4597	0.597093	2.50154	0.901451	0.656199	0.888422	3.74601	0.328495	3.31726	0.434081	0	1.69837	1.52315	0.602243	0.462386	0	14.354	8.3409	0	6.01982	6.61539	7.35638	0	0	0	0	0	0	0	5.92414	10.0221	0	0	0	6.58844	0	10.1676
24h.94-1	0.453356	1.35226	2.0953	0.846597	1.19499	2.37393	0.75352	3.84655	2.20884	0.384523	1.1046	1.72028	5.00703	0.66123	3.20134	1.18496	0.445695	1.34093	3.93546	2.74192	3.66038	0.649868	4.75262	1.29228	2.45695	0.665175	1.33508	0	14.4605	6.3336	0	0	6.28703	6.77501	6.42573	6.88349	0	0	0	8.29482	2.71112	5.95138	8.89237	6.62399	5.77179	0	0	6.83382	10.03
24h.96-1	0	0.180149	0.14651	0.294465	2.34126	2.15603	0.880906	3.52501	2.1553	0.311802	2.5214	1.3659	5.50727	0.68621	5.06755	2.01	0.393578	1.47792	3.54923	0.661389	4.21435	0.150518	0	4.36104	2.86972	1.26272	3.14486	8.53295	15.2372	7.18096	6.97445	0	3.21747	8.77646	0	7.8793	0	0	7.93077	6.03988	4.8142	9.41932	9.09184	6.49558	0.524333	7.31192	0	0	11.0311
48h.01-1	0	0.0254573	0.497444	0.141253	0.597292	0.914134	0	1.88185	1.23895	0	2.22905	0	5.13345	0.0516191	2.92118	0.891936	0.104906	0	3.21769	1.49972	0.634296	0	1.62872	1.04653	0.134038	0.00975323	1.40654	0	14.7367	8.34578	0	0	7.71644	9.90897	7.76753	8.66399	0	0	9.37278	6.74745	0	8.65954	9.25318	7.35981	0	0	8.87872	17.074	10.3708
48h.02-1	0	0.977711	0.833099	0	0.308239	1.54228	1.14773	3.16146	1.27889	0	1.35067	1.04498	4.27017	0.156335	2.79095	0.58428	0.471892	0	3.34012	0.613867	0.737774	0	1.46735	3.08643	0	0	0.553693	6.73415	14.6049	7.32829	0	0	0	9.58398	7.6832	0	7.84408	0	0	7.71965	6.27553	9.76904	9.33151	6.97243	0	8.49178	0	0	11.1783
48h.03-1	0.355274	0.387171	1.02947	0	3.93454	1.67607	0.259557	3.28573	3.34	0	2.82331	1.24598	4.72015	0.441839	4.3136	1.15795	0.605225	0.386436	3.25739	0.0388556	2.11957	0.264197	0	3.13758	0.785807	0	0.628117	0	14.3083	6.72643	0	6.70676	0	9.18477	0	8.15906	0	0	6.70709	0	0	7.94702	9.90072	7.68958	0	0	0	0	10.0831
48h.04-1	0	0	0.232116	0	0.125629	1.25885	0	0	1.65439	0	0.150176	0.734332	4.633	0	1.0928	0.476877	0	0.744653	2.30392	1.55783	0.156568	0.15399	4.20724	0	0.430094	0	0	0	13.8165	9.20583	0	0	0	8.91739	8.15105	0	0	0	0	9.66809	0	8.30896	10.5743	7.88573	0	0	0	6.47023	10.2418
48h.06-1	0.0910449	0.317814	0.895891	0	0.813007	0.937454	0	1.32742	1.77829	0	1.99246	0.507097	4.5183	0.368342	3.00844	1.20068	0.100489	0	2.93301	0.0742983	1.88752	0	0	0	0	2.2353	0.210921	0	13.709	7.8901	0	0	0	9.05174	0	6.55766	0	0	8.22068	0	4.11141	0	9.39581	9.18058	0	0	0	0	9.70624
48h.07-1	0	0.377895	0	0	1.1975	1.25973	1.08277	1.53119	2.55645	0	0.289601	1.3126	4.51002	0.34566	2.89883	0.522199	0	0	3.29604	2.06779	1.0099	0.589921	2.92108	0.643833	1.09638	0	0	0	13.3785	8.07163	0	0	0	8.04998	7.0704	6.54713	7.14801	6.21541	6.66982	7.69405	4.30139	6.35358	9.75123	9.18423	0	0	0	0	10.0344
48h.08-1	0.301959	0.310309	0.0121052	0.390294	0.885418	1.85499	0.0810144	2.45599	1.4442	0.0832608	1.92221	1.6123	5.01726	0.564807	3.67211	0.754492	0.310875	0.465691	3.56374	0.306753	2.96162	0.813975	2.14267	3.5469	0.838562	0	1.79703	0	14.3127	8.04669	0	0	6.97529	9.43714	6.34985	7.51667	0	6.21028	8.14058	0	1.31726	8.56342	9.89764	6.80539	0	7.22394	7.64568	0	8.72669
48h.09-1	0	0.339749	0.184976	0	1.04675	2.36789	0.986424	2.25509	1.79784	0	1.52768	1.07293	5.09664	0.544422	3.6284	1.58026	0.127089	1.33063	2.49478	0.839416	1.20446	0.059795	0	3.01864	0.980338	0	2.00073	8.38227	15.5642	8.64428	6.78147	0	0	9.77746	0	6.72655	0	0	0	0	5.13013	9.63425	9.92653	6.9549	0	6.6402	8.81676	12.1054	10.608
48h.10-1	0.497069	0.600228	0	0	1.45215	1.68406	0.837426	3.27612	1.7356	0.237257	0.978607	1.27381	4.68988	0.512637	3.99072	1.375	1.59322	0.365341	3.09994	0.0318827	0.979082	0.827556	0	1.01908	1.0911	0.715748	3.0297	6.73436	15.1175	6.74759	0	0	7.98697	9.41801	0	0	0	0	0	0	0	9.20304	10.3862	9.81623	3.86351	0	7.82527	0	11.3837
48h.11-1	0.179415	0.622359	1.38135	1.11559	0.567843	2.8229	1.1857	4.08284	2.94547	0	0.284461	2.06572	4.85	0.418121	4.58907	1.43542	1.07438	0.167387	3.67091	0	4.51298	0	1.07197	2.94687	1.6349	0.899381	4.22302	6.79869	15.6983	7.10318	0	0	6.98826	10.5399	0	0	0	0	0	0	0	9.20621	9.90481	6.82746	0	0	0	7.18204	10.6928
48h.13-1	0	0.297548	1.024	0	1.81177	1.15739	0	1.92337	1.59882	0	2.95016	0.982243	5.15911	0.0797581	2.80185	1.51442	0.08786	0.602813	2.88695	1.5299	3.15778	0.572465	4.4371	0	1.00647	1.3879	0.574402	8.4392	15.3105	8.70006	0	0	6.95343	10.2144	9.76948	7.35818	0	7.48773	9.46097	10.0866	4.12955	8.36324	9.84223	7.67031	0	0	8.87975	0	11.1622
48h.14-1	0.0382895	1.34362	0.192416	0	2.28578	2.12562	0.954503	1.18095	2.09812	0.167617	3.88551	1.41929	5.23871	0.370839	5.48555	1.53364	0.833621	0.231671	3.80508	2.62265	2.01441	0.954671	5.38888	1.53495	0.921678	1.21274	2.39889	0	16.0326	9.3121	6.40229	0	0	11.2072	8.74736	8.33554	0	7.26296	11.407	6.8356	3.13149	10.1302	10.2965	1.57369	3.87788	0	9.87095	0	10.1477
48h.15-1	0.144192	0.175727	0.118412	0.0487891	1.86513	2.16923	0.170654	2.14856	1.85413	0	2.60861	1.59658	5.04645	0.279681	3.23546	1.23304	0.141684	1.15544	3.66441	1.43789	1.6288	0.175433	4.68474	1.39929	0.804468	0.0913596	0.481637	7.10013	15.3933	9.07592	7.85052	0	0	9.91529	6.67693	0	7.19163	6.29648	7.77173	8.27074	0	6.49911	8.98151	6.91289	0	0	7.02051	9.89695	10.1352
48h.16-1	0.264724	0.560922	0	0.943931	1.94093	2.59382	0.766801	3.05885	1.7057	0	1.38481	1.31587	5.09781	0.690268	5.13899	1.75705	0.36453	0.686497	3.29299	3.41255	1.66048	0.831167	6.29288	1.93354	0.737676	0	3.41858	8.19498	16.0126	9.5205	4.65459	0	0	11.5603	9.43735	8.09173	0	0	8.42615	10.1604	0	9.27271	10.7632	9.45148	0	6.24695	6.98322	13.3521	10.6254
48h.19-1	0.179713	0.367943	0.826844	0	0.406472	1.39585	0	2.61961	1.92602	0.0842471	2.85581	0.838602	4.68859	0.325034	1.89501	0.889611	0.167743	0.0803331	3.27812	1.33619	1.18802	0.564945	3.58152	0.037236	0.569046	0.198196	1.11916	0	12.6661	7.72094	0	0	0	6.73964	0	7.50101	0	0	0	0	0	6.89843	7.56889	0	4.78146	0	0	0	9.48967
48h.21-1	0.203662	0	0	0.474451	0.48545	1.80186	0.42165	2.68552	2.16601	0	0.950138	0.825542	5.10602	0.410057	2.272	0.667805	0.171503	0.467324	3.18777	1.89903	1.31621	0.914357	5.19604	0.590527	0.627941	0	0.214867	6.41305	13.478	9.69972	0	0	0	7.24769	0	0	0	0	0	9.26021	2.84221	7.85352	9.50915	7.74456	2.11424	0	0	0	9.88091
48h.22-1	0.403049	0.565476	0.557641	0.557554	3.52291	2.13397	0.20588	2.69765	1.54806	0	2.01644	1.09664	4.85597	0.270886	3.93757	1.12518	0.836156	0.38119	3.30705	0.73061	3.48262	0.072376	0.309867	2.56311	0.0519342	1.2575	1.24814	6.71503	15.968	9.5342	0	0	7.08346	9.64021	0	7.72236	0	6.04583	8.30154	0	0	10.7289	11.1589	7.84503	3.52048	0	0	0	10.8841
48h.23-1	0.0197523	1.17082	0.126562	0	4.00761	2.25896	1.35846	2.27122	2.11199	0	1.55786	1.10253	5.48089	0.0506392	3.70752	0.916742	0.716387	0.32058	3.40102	0.848064	1.45184	0.768514	0	3.37511	0.831899	0.744258	0.168631	7.94725	14.7353	9.05638	6.87653	0	0	8.60713	0	6.44227	0	7.03471	0	0	0.721458	8.87026	9.19575	0	0	0	0	0	10.1413
48h.24-1	0.355653	1.31997	0.0468779	0.255909	0	1.34377	0.149719	2.20111	1.37253	0.013801	0.706206	0.738442	4.82686	0.516308	4.17189	0.714236	0.532978	0.608412	2.76717	1.0123	0.748334	0.0293528	0	3.17901	0.832427	0.83761	1.62742	7.56008	15.855	9.7481	0	0	6.50063	10.8752	5.11092	6.69203	0	0	8.22863	0	0	9.75902	10.4888	7.35168	4.601	0	6.88451	0	11.8662
48h.25-1	0	0.348252	0	0	2.86282	1.06913	0.570678	2.50545	1.39465	0	2.21318	0.603378	4.34559	0.206473	3.16269	0.957932	0.91943	0.491105	2.68699	0	0.633231	0.354989	0.640155	1.55507	0	0.64092	1.29382	0	14.6608	7.11502	0	0	0	9.02247	0	6.71172	0	0	0	0	0	7.94705	10.0552	0	0	6.05181	6.70573	8.48576	10.3822
48h.26-1	0	0.310966	0	0	1.1981	1.42361	0.706606	0	2.1878	0	2.53009	1.03223	4.90506	0.0238783	3.50075	0.809718	0.0472511	0	3.0423	1.28214	1.95822	0	4.45421	0	0.564308	0.463101	0.461456	0	14.2948	7.10197	0	0	0	7.75823	6.43517	0	0	6.42402	8.06428	6.58638	2.18381	6.34945	9.77307	0	0	0	0	0	8.16823
48h.27-1	0	0	3.57076	0	2.33488	0.19896	0.557879	3.57114	2.7702	0	0.100964	1.0088	5.18213	0	0	0.386801	0	0	3.13241	0	0.523106	0	0	3.60997	0.438255	1.98979	1.4375	0	12.7052	0	0	0	0	0	0	0	0	0	0	0	3.4973	0	8.7514	0	0	0	0	8.77186	7.33747
48h.28-1	0	0.821102	0	0.287399	0.562016	1.99156	0.8654	1.40501	2.25135	0	1.5469	1.29726	5.44343	0.42567	2.67303	1.08016	0	0.473777	2.66287	2.66378	2.45825	0	2.84693	1.60302	0.481824	0.252512	1.04573	0	14.9855	9.95745	0	0	0	10.3189	7.42601	6.42582	0	0	7.17579	7.00736	0	8.17931	9.83215	8.01195	0	0	0	0	8.58773
48h.29-1	0.214519	0.057368	0	1.21997	0.551199	2.03643	0.815123	3.52313	2.47063	0.0784257	1.69982	1.26721	5.62165	0.67031	3.514	1.23716	0.859895	0.822395	3.51731	3.22211	3.38079	0	3.43529	1.43528	1.53418	0.354122	1.04561	0	15.2892	8.80542	0	0	0	9.92118	8.37697	9.08745	7.4755	0	7.11227	9.56809	3.31092	8.99643	10.4982	8.79952	0	0	0	0	10.4275
48h.30-1	0.375565	0.610923	0.897298	1.10436	1.09174	1.72744	0.440497	2.8146	2.07354	0	2.31407	1.51425	5.56716	0.648442	3.94961	1.27266	0.880039	0.621556	3.00153	0.907597	3.07913	0.770811	0.701253	3.95878	1.01446	0.388544	5.04044	7.96622	15.4171	8.20767	0	0	7.04831	9.55812	0	7.83838	0	0	8.70253	0	0	9.15485	10.6472	7.04703	3.78925	0	7.2396	8.98885	9.63124
48h.31-1	0.0219204	0.128184	0.698363	0.266556	1.44479	1.58099	0.408603	2.27355	1.93394	0	1.77929	1.41651	4.88058	0.399851	0.616128	0.665419	0.174766	0.791023	3.63648	1.36187	1.30534	0	1.0426	1.49943	1.11446	0.500134	0.92823	6.43795	14.8059	6.95472	0	0	0	0	6.73565	5.60562	0	0	0	0	0	7.64826	8.97136	6.49087	0	0	0	0	9.19376
48h.32-1	0.467746	0.475822	1.05709	0	3.29311	2.63625	0.921982	2.86667	2.03186	0.320461	0.8728	1.83972	5.45181	0.664565	4.31761	1.6813	1.34696	0.912122	3.60463	2.32469	1.72098	0.592478	2.72728	1.8177	1.31462	1.8114	1.08867	1.25939	15.7628	10.1734	0	0	0	9.90114	6.95645	8.48426	0	7.4235	8.24365	8.6814	0	0	11.3105	0	5.16308	0	0	0	10.6304
48h.33-1	0.279863	0.297474	0.317066	0.821093	1.0311	1.01483	0.116458	1.17319	1.02462	0.589124	0.702034	0.734054	4.94715	0.610209	3.12486	0.930833	0.838808	0.998659	3.87016	0.707699	0.70492	1.05211	1.44286	0.287173	0.122097	1.05667	2.71016	7.01195	11.2653	8.15463	0	0	0	9.75238	0	6.88999	0	0	0	0	0	8.22819	0	0	0	0	0	0	10.4089
48h.34-1	0.198213	0.669007	0	0.652097	1.10929	1.58722	0	4.94238	2.48161	0.403545	4.29234	1.15777	4.76009	0.91432	5.06153	1.11896	0.304565	0.66289	3.11566	0.352092	1.80371	1.49981	1.16152	2.37567	1.31773	1.48507	3.934	0	15.2967	6.3666	0	0	6.32257	10.7017	0	8.59298	0	0	11.3587	0	0	8.10081	10.9695	7.92025	0	0	0	0	10.7757
48h.35-1	0.334264	1.65647	0.338525	0	1.39824	1.1422	0.270093	3.00751	3.23642	0.480635	4.11169	1.10343	4.73374	0	4.11789	0.857299	0.810846	0.0120393	3.79209	0.483349	2.89828	0	0	2.55117	1.39835	0.593025	0.318631	6.54666	15.3216	8.34174	0	0	0	7.49633	0	0	0	0	7.50841	0	0	9.13476	10.7857	0	3.70056	0	0	0	9.6888
48h.36-1	0.646246	1.2599	0.371044	0	3.31236	1.75124	1.38348	6.39462	3.63319	0	3.33063	0.349824	4.90652	0.505124	4.10094	1.23223	0.144746	0.824434	3.8611	2.89247	2.04428	1.47893	0.73779	2.94301	1.30147	1.7762	6.116	7.82075	14.6626	7.66976	0	0	0	9.81248	0	7.59268	0	7.47036	8.82857	0	2.97038	8.22199	10.231	8.03956	4.00251	0	0	0	10.8273
48h.37-1	0.391484	0.16422	0.346602	0	1.53958	2.52152	0.710385	3.44105	2.71208	0	0.836938	1.61457	4.92055	0.584031	3.64835	1.66916	0.443039	0.347527	3.42079	0.049053	3.08864	0.785253	0	5.0086	0.999345	0.727186	2.93088	7.61208	14.8602	9.25444	0	0	0	8.86231	0	0	0	6.09213	7.24658	0	3.4115	9.22421	10.4836	6.72985	0	0	0	8.01924	7.79701
48h.38-1	0.0954684	0.51513	0.277024	0.0648097	2.47618	1.81981	0.0349499	3.99402	2.51326	0	2.24392	1.1377	5.51607	0.528443	4.48516	1.37223	0.534771	0.772344	3.25589	0.706621	2.85151	0.963714	0.597323	3.1011	0.805792	1.70467	3.7237	5.76319	15.9821	8.93654	8.22159	0	7.69111	9.47524	0	7.63945	0	8.65314	9.84628	0	0	10.4736	11.1688	8.13099	0	0	7.20039	0	10.5262
48h.40-1	0	1.18995	1.48122	0	3.86757	2.00727	0.384764	3.06323	2.44963	0	3.398	1.55311	5.50354	0.754537	5.02665	1.33894	0.704203	0.753338	3.1714	0.377399	2.31285	1.50609	0	2.61523	1.03674	0.397647	2.50653	0	15.7319	9.47558	0	0	7.56989	9.85672	0	8.00956	0	0	8.69074	0	0	10.2109	10.4518	6.68094	4.22741	0	0	9.1834	9.30978
48h.41-1	0.185784	0.171649	0	0.222796	1.64888	1.91323	0.218071	3.46163	2.24656	0	4.0741	1.80583	5.35445	0.421684	3.83414	1.34592	0.278282	0.565383	3.46819	1.15329	3.69546	0	0	2.47831	1.65724	0	2.79938	6.96771	14.8522	9.91388	0	0	0	7.95473	5.98638	6.19647	0	0	9.50855	6.50398	4.80743	9.03341	9.39154	0	0	0	6.89734	6.55903	10.0775
48h.42-1	0.767159	0.577956	0	0.328059	0.422096	1.44211	0.482794	1.83416	1.01907	0	1.98906	0.749932	4.53162	0.560169	2.89162	0.651825	0.23278	0.164952	3.29586	0.408657	0.550753	0	0.853947	0.655461	0.505721	1.14023	1.21151	0	14.6997	7.77821	0	0	0	8.96132	0	0	0	0	8.67888	7.08192	0	8.19119	9.37745	6.98764	4.25442	0	0	0	10.7338
48h.43-1	0.175284	0.373457	1.10281	1.16154	0.377798	1.50222	0.188514	1.85553	1.78244	0	2.93397	1.14141	4.47418	0.489011	3.9665	0.382162	0	0.59124	3.17409	3.918	1.62953	0	4.88005	0.170032	0.878588	0.313536	0.160403	0	13.7107	5.15367	0	0	0	8.3848	6.56089	7.46937	0	0	7.91257	0	0.887261	6.18737	8.80607	6.97919	0	0	0	0	9.20999
48h.44-1	0.165866	0.131274	0	0.32432	1.77706	1.5868	0.263226	2.54579	1.06657	0	2.23469	1.5012	4.13723	0.544585	4.1918	1.32796	0.107689	0.242216	2.46356	2.58959	0.597092	0.355847	3.24734	0.889919	1.38343	0	4.61932	0	14.438	8.96214	0	0	7.96849	8.66376	8.64139	6.84273	0	6.36816	6.5973	9.3315	4.92094	6.38115	9.02989	0	0	7.29317	0	0	10.5577
48h.45-1	0.0122128	0.0553855	0	0	3.23788	2.43898	0.193733	2.32535	2.20367	0.376419	3.04786	1.21464	4.98522	0.755146	4.40047	1.3672	0.38069	1.12097	3.19414	0.764695	1.25204	0.501549	0	2.29231	0.885966	0	2.15749	0	14.976	8.8459	0	6.69511	0	8.91325	0	7.72411	0	3.59227	6.89676	0	0	8.07077	9.58836	3.01939	4.7657	0	0	0	10.0522
48h.46-1	0.194045	0.390166	0.271246	0	0.455869	1.63366	0.423009	1.41909	1.73236	0	0.787901	0.881742	4.98048	0.426132	3.06086	1.02527	0.0893864	0.614505	3.07548	1.90599	0.448046	0.488012	4.09694	1.37476	0.962817	0.234232	0.864057	0	13.7848	7.06957	6.74118	0	5.60782	10.7802	8.37286	7.75899	0	0	0	6.88707	3.68756	8.36297	10.4753	6.77615	0	0	0	0	10.3506
48h.47-1	0	0.469575	0	1.16073	0.419112	1.03092	0	2.47107	2.06812	0	2.64218	1.03467	4.66997	0.249207	3.88882	1.18323	0.547916	0.341405	3.26534	0	2.38131	0.120573	0	0.690773	1.65174	0.768681	1.13148	6.56669	14.5322	8.23058	0	6.77892	0	8.30889	0	0	0	1.0266	6.88668	0	0	6.45164	9.32346	9.19066	0	0	0	0	10.5673
48h.49-1	0	2.15958	0	0.124388	1.26032	1.65246	0	3.68608	1.40349	0	2.57732	0.518823	4.52013	0	3.18124	0.662933	0.708833	0	3.15959	0.542562	2.60132	0	0	0.847164	1.07954	0	1.37241	8.52644	14.8844	8.39958	0	0	6.46122	8.10342	0	0	0	6.12681	8.99618	0	0	7.42394	10.0727	6.90417	4.16703	0	0	7.23723	10.0335
48h.50-1	0	0	0	0	1.16619	2.32253	0.784241	0.947344	1.32454	0	0	1.22242	4.44487	0.163703	2.99472	1.16212	1.12959	0.642024	2.71463	1.99081	1.00211	0	2.893	1.46914	1.31087	1.10867	0.156472	8.15887	15.3051	9.29347	0	0	8.43419	10.8323	7.78652	8.27587	0	0	0	9.28831	5.09115	9.98485	9.23631	8.29595	0	0	0	0	10.7013
48h.54-1	0.438273	0.924408	0.898663	0	2.78502	2.16367	1.42549	3.16596	2.28378	0.0778202	1.79732	2.02702	5.09411	0.437526	4.20169	1.26283	0.937197	1.00011	3.58877	0	2.262	0.350832	0	4.56487	0.517869	0.399859	1.57118	7.03898	15.243	9.40024	0	7.1627	7.06739	10.3845	0	8.63068	0	0	0	0	5.30788	9.70746	10.7349	6.54619	0	0	7.41137	9.49158	10.8902
48h.56-1	0.228937	0.17863	1.85093	1.37664	0.821694	1.28634	0.740652	5.06952	2.2095	0	0.578343	0.866317	4.41711	0.393437	4.21757	1.00201	0.547353	0.513572	2.97821	0.544976	1.40131	0	0	1.95101	0.407655	0.189601	4.35936	0	14.0144	8.58846	0	0	0	8.83648	0	6.79646	0	0	0	0	3.01688	9.45643	9.21007	7.67082	0	0	0	0	11.4996
48h.58-1	0.0422204	0.00780431	1.4115	3.1949	0.351494	1.034	0.0546517	4.88135	0.906509	0.316015	1.71407	0.70635	5.60094	0	4.20587	0.994771	0.0831562	0.226092	2.81414	0	3.66165	2.98067	0.172806	1.72331	0.346178	1.56506	5.45263	6.37423	13.3841	8.36081	0	0	7.04604	9.6677	0	0	0	6.48251	0	0	4.77321	6.39089	8.19141	7.10811	4.61852	0	6.91727	9.04474	11.1735
48h.60-1	0	0.291309	1.21974	0	0.743	1.26743	0.161728	2.89369	1.78686	0	3.45747	0.65803	3.87703	0.421894	3.39404	0.719472	0	0.536614	3.46352	0.428349	1.34513	0	0	1.51615	0.527255	0	1.31396	0	13.8827	7.37416	0	6.21978	0	7.30883	0	0	0	0	7.16809	0	0	7.89214	10.1539	6.71271	0	0	0	0	8.77346
48h.62-1	0.511133	0.464479	1.27069	0.983796	0.549488	2.13879	0.816207	2.14521	2.56418	0.191339	1.29687	1.23001	5.18333	0.356819	2.3034	1.03674	0.663948	0.748751	3.8213	2.47292	1.25142	0.878875	4.91319	1.19693	1.78264	0.985138	0.423053	0	13.4349	8.08853	0	0	6.47162	9.53302	0	0	0	0	0	8.22029	2.36022	6.52313	8.67682	0	0	0	0	0	8.69267
48h.64-1	0.387443	0.365572	0.453528	0.570224	1.93737	1.8802	0.951436	3.06509	2.01385	0	3.51677	1.18118	5.32586	0.635942	4.02282	1.33731	0.809895	0.965744	4.00581	1.34378	2.59658	0.697747	2.96177	0.624988	1.15283	0.0541222	0.607678	0	14.1308	6.3006	0	0	0	7.40373	5.24754	0	0	0	7.98732	0	4.44091	7.11568	9.61612	7.75133	0	0	7.01676	0	8.84196
48h.66-1	0.467911	0.529079	1.04757	1.61684	2.16357	1.59616	0.663804	2.47726	2.2932	0.288001	1.81757	1.13862	5.39555	0.547489	3.29012	1.43555	0.570606	0.362692	4.60153	1.36311	2.05222	1.13235	3.87977	2.15205	0.463567	1.81004	2.85755	7.10473	13.4998	8.43914	0	1.01835	6.74663	8.36168	6.13239	6.6379	0	0	7.7263	6.69845	3.46437	7.98368	8.51619	0	0	0	0	10.6731	9.22251
48h.68-1	0.304069	0.633586	1.07204	0.155249	1.52639	2.62668	1.09214	2.51384	2.55745	0	2.69295	1.61241	5.02959	0.998169	4.00459	1.79502	0.851652	0.27152	3.43172	2.47268	3.26019	0.311431	2.81569	1.8436	1.32418	0	0.629112	6.61553	15.8244	9.98654	0	0	0	10.4604	8.73221	0	0	6.56513	7.26963	6.9401	2.85041	10.0018	10.4993	9.50112	0	7.42207	0	7.01047	10.4885
48h.70-1	0.441602	0.330585	0	1.00302	0.258311	2.12798	1.08652	1.64042	2.97881	0.469117	2.00127	1.92777	4.98736	0.688816	3.7775	1.58197	0.671642	0.727171	3.35745	0.427558	2.23154	0.538341	0	2.38628	1.1691	0.286366	2.37548	6.92887	14.0841	9.89894	0	0	6.36842	12.0584	0	6.61941	0	0	0	0	0	9.52225	9.82946	6.38809	0	0	0	0	10.8213
48h.74-1	0.0462653	0	0.908793	0	0.880422	2.26837	1.34916	2.61244	1.71895	0.140796	1.13633	1.57054	4.46063	0.272963	2.67056	0.8271	0.205857	0.496111	3.23673	0.516232	2.15805	0.674853	0.123201	3.51473	1.06165	0.289816	1.23414	0	14.0609	8.20713	0	0	0	8.51984	5.66554	5.97635	0	0	0	0	3.18928	5.17532	9.12381	0	0	6.45464	0	0	9.37369
48h.75-1	0.145324	0.942664	0.0475296	1.38293	0.477238	1.56465	0.326298	1.09722	1.6355	0	0.682934	1.23752	4.69102	0.313534	3.04136	1.11096	0.242526	0.418186	3.40053	0	2.799	0	0	3.33986	1.00577	0	0.695513	6.44506	14.355	6.02769	0	6.60185	0	10.398	0	8.20706	0	0	6.9173	0	5.66809	9.54182	10.8093	0	0	7.13053	0	0	9.84869
48h.76-1	0.126268	0.322732	0.500438	0.00939988	1.16643	1.59422	0.159314	2.27843	1.39633	0.0329921	2.70175	0.837274	4.21416	0.237677	0	0.893237	0.384076	0.320604	3.60414	0.59558	4.7052	0	0	1.35882	0.89342	0.358778	0.144925	7.06729	14.6135	8.88452	0	0	0	8.12835	0	8.91491	0	6.36128	0	0	0	6.12108	10.1831	8.01752	4.64655	0	0	10.8714	9.81192
48h.78-1	0.129938	0.2141	1.58659	1.1099	1.71595	1.23777	1.06603	2.97271	2.74443	0	0.64667	1.34634	5.71708	0.22133	2.38138	0.628866	0	0.0899872	3.36293	0.357421	3.03128	0.562356	0	2.21808	0.60459	0.311906	0.354067	7.13541	14.3968	7.71914	0	0	0	8.76522	0	6.71534	0	0	0	0	0	7.85311	9.99362	0	0	0	0	0	9.62234
48h.79-1	0.190383	0.0195413	0.907355	0.330385	0.314663	1.76604	0.800748	1.75441	1.81448	0	0.846057	0.867522	4.59522	0.342745	2.8461	1.17459	0.289285	0.487906	2.81892	1.39864	0.721337	0	3.00746	0	1.0092	0.723696	1.34276	0	14.4347	9.74476	0	0	6.40186	8.89341	0	6.78478	7.62591	7.35516	0	6.87483	0	8.40704	11.4987	0	0	7.88973	0	0	10.5468
48h.80-1	0.440002	0	0.587639	0.0932829	0.820782	1.0191	0.250283	2.91483	1.81537	0	1.4402	0.893953	4.64116	0.491387	1.63286	0.988468	0.193704	0.661915	3.40393	0.606838	2.25261	0.19318	0.146815	0.846889	0	0.703013	2.06804	0	13.6858	6.56203	0	0	0	7.93205	0	0	0	0	7.16554	0	0	8.61167	7.60476	6.87018	0	0	0	0	9.28011
48h.81-1	0.200575	1.28132	1.38702	0.606511	0.248667	0.782871	0.506928	2.69224	1.47115	0	0.0269286	0.767387	5.19346	0.402377	1.56703	0.883516	0.20743	0.699733	3.2887	0.150106	0.870895	0	1.108	1.57708	0.40872	0.366758	1.90574	0	13.3783	0	0	0	0	7.04394	0	0	0	0	0	0	0	7.19796	7.95853	0	0	0	0	0	9.79965
48h.82-1	0.0138011	0.574295	0.484295	0.393875	2.11941	1.29746	0	1.91072	2.1635	0	4.36426	0.65046	5.04275	0.519224	4.47112	1.12391	0.297594	0.440604	3.58641	0	3.64329	0.162065	0	1.74464	1.60718	0.955048	2.00102	6.82597	14.9652	8.00051	0	0	0	0	0	6.76217	0	0	10.3732	0	0	8.56931	9.91508	6.61141	0	0	8.63514	0	9.31252
48h.83-1	0.296909	0.457695	1.53629	0.889166	0.425697	1.8723	0.0821202	0.884977	1.71618	0	2.01309	1.63855	4.56886	0.802203	3.37223	0.967358	0.377026	0.312668	3.2981	0.676157	2.04328	0.227853	1.27929	2.49876	1.09288	0.957031	1.69755	6.54964	15.0232	9.95483	0	7.03488	0	9.69663	5.15205	6.39333	6.79077	0	8.31792	0	4.51733	8.7222	10.3035	8.10278	0	7.15295	0	0	9.58278
48h.84-1	0.269636	2.47854	0.510051	1.07976	4.34118	2.66594	0.269328	3.65046	2.84968	0.475132	0.754204	1.58763	5.75669	0.823781	4.83126	1.4225	1.57925	1.05958	3.68045	1.0817	2.77184	1.00097	0	2.92387	0.871879	0.372956	1.56728	6.58244	15.7704	9.53368	6.13044	0	6.6232	9.17631	0	7.95648	0	6.55332	0	0	0	9.1175	10.5627	7.89818	0	0	0	0	10.6681
48h.85-1	0.371783	0.45616	0.406807	0.0435809	0.0547514	2.02492	0.680603	2.36852	2.34097	0	0.85806	1.67281	5.34135	0.609079	3.00084	1.55021	0.125365	0.85164	3.29567	2.98618	1.43133	1.10528	2.38601	1.69961	1.63289	0.25592	0.286964	0	15.688	9.48542	6.90692	7.78448	7.85198	9.90391	9.25935	7.73798	7.21587	6.58286	9.12482	0	0	6.52694	11.5498	9.47768	0	0	0	0	10.7386
48h.88-1	0.476619	0.363565	3.00576	0	2.56412	0.55464	0.217114	4.91717	3.05014	0.427488	1.18437	0.361944	5.8213	0.364914	2.59092	1.13117	0.0471176	0.422249	3.41125	0.169458	2.9061	1.29203	0	2.50225	0.755083	1.14784	2.00204	0	13.7299	7.24605	0	0	6.70974	0	0	7.33124	0	6.72723	4.47073	0	0	5.99705	9.14331	0	0	0	1.84031	0	8.47105
48h.89-1	0	0.563734	1.00174	0.133112	0.634618	1.55475	0.906813	2.63958	2.05047	0	1.15943	1.27128	5.33687	0.59024	0	0.933393	0.428341	1.05068	3.15466	0.11486	1.3904	0	0.351962	1.21057	1.13496	0.439164	3.54725	8.7543	14.7686	9.0185	0	7.70561	0	7.04471	0	0	0	0	9.09684	0	0	8.14453	10.4123	7.66078	0	0	0	0	9.20106
48h.90-1	0.410588	0.934212	2.55361	1.32255	1.29191	1.5153	0.399363	3.07398	2.02115	0.224327	3.03947	0.429677	4.66074	0.43524	4.09488	1.1122	0.220094	0.469619	3.28825	0.215285	2.65962	0.0852971	0.395027	1.45181	0.417676	0	1.658	0	14.8673	8.34864	0	0	0	8.60431	0	0	0	6.61875	9.79077	0	0	7.42073	10.4632	7.21395	0	0	0	0	9.12218
48h.92-1	0.222667	0.324056	1.62172	0.384959	0.707344	0.844762	0.301749	2.87232	2.6596	0.167515	3.3319	0.543721	5.24419	0.713085	4.47968	1.12478	0.219604	0.310936	3.56064	0	1.09532	0.8456	0.613883	2.64943	0	0.619812	3.46102	0	13.7752	6.83859	0	0	0	7.18727	0	0	0	0	9.01017	0	0	6.03977	9.7105	7.96226	0	0	0	0	8.21198
48h.93-1	0.487416	0.56844	0.148998	0.0367071	2.82939	1.17469	0	2.86697	1.95371	0	1.95454	0.828218	3.76362	0	3.84393	0.903519	0.885667	0.488555	3.90015	0.405533	2.96529	0.778241	0	3.44558	0.730293	0.958139	2.39551	0	12.6274	7.59465	0	0	0	7.14309	0	6.50691	0	0	0	0	0	8.81778	9.36456	0	0	0	5.9755	0	7.54734
48h.94-1	0.308519	0.88775	0.541874	1.01028	1.83905	2.30856	0.896512	3.23035	1.94166	0.199453	2.57652	1.36416	5.34013	0.331757	3.56117	1.3687	0.512642	0.91326	3.12247	1.20785	1.44808	0.765706	2.80276	2.04606	0.97224	0.741041	2.36921	8.22249	15.6426	9.44889	0	0	6.97948	9.53238	0	0	0	0	7.87247	0	2.00032	8.20218	10.222	6.65312	0	0	7.79934	11.502	9.50896
48h.96-1	0.228426	0.563323	3.02288	1.08984	1.78453	1.67968	0.625082	4.02826	1.86031	0	1.99886	0.977066	5.06429	0.233209	3.9626	1.34877	0.193224	0.886043	3.78792	1.58516	2.2289	0.644141	2.97656	1.65779	1.57117	1.89596	2.33679	6.5122	15.5954	9.31749	0	0	8.28511	9.35492	7.22955	8.58124	7.7498	6.3531	8.75028	7.85607	5.60031	8.96876	10.2888	7.42427	0	0	9.43086	10.155	10.4433
[truncated: 67 more columns]

[truncated: 7 more sheets: Table S10 - ERCC Spike-ins, Table S11 - ERCC Dilution, Table S12 - Diff Exp Stim,  Table S13 - Diff Exp 0 vs 24hr, Table S14 - Diff Exp 0 vs 48hr, Table S15 - Diff Exp 24 vs 48hr, Table S16 - Gated Diff Exp]
